# Supplementary material for: 3,3'-Linked BINOL macrocycles: optimized synthesis of crown ethers featuring one or two BINOL units
Source: Beilstein J Org Chem. 2025 Aug 28;21:1719–29. doi: 10.3762/bjoc.21.134 (PMC12415923; doi:10.3762/bjoc.21.134)
Supplement: File 2 — Crystallographic Information File (CIF) for the solid-state structure of (R)-Me-M16. [file Beilstein_J_Org_Chem-21-1719-s002.cif]

 
data_mt_842_1m 
###################################################################
#                                                                 #
#   for any questions concerning this structure please contact:   #
#                                                                 #
#   Christoph W\"olper                                            #
#   Fachbereich Chemie der                                        #
#   Universit\"at Duisburg-Essen                                  #
#   Campus Essen Universit\"atsstr. 7                             #
#   D-45117 Essen, Germany                                        #
#                                                                 #
#   e-mail: christoph.woelper@uni-due.de                          #
#   phone:  ++49 (0)201 183 4780                                  #
#                                                                 #
###################################################################

loop_
 _publ_author_name
 _publ_author_address
   'Thiele, Maike'
;
   Fachbereich Chemie der
   Universit\"at Duisburg-Essen
   Campus Essen Universit\"atsstr. 7
   D-45117 Essen, Germany
; 
   'W\"olper, Christoph'
;
   Fachbereich Chemie der
   Universit\"at Duisburg-Essen
   Campus Essen Universit\"atsstr. 7
   D-45117 Essen, Germany
; 
   'Niemeyer, Jochen'
;
   Fachbereich Chemie der
   Universit\"at Duisburg-Essen
   Campus Essen Universit\"atsstr. 7
   D-45117 Essen, Germany
; 


_publ_section_title
;
 ?
;
_publ_requested_journal           '?'
_journal_name_full                   
;
 ?
;
_journal_coden_Cambridge             353
_journal_year                        ?
_journal_volume                      ?
_journal_issue                       ?
_journal_page_first                  ?
_journal_page_last                   ?
_journal_paper_doi                   ?

_database_code_depnum_ccdc_archive   ?
  
_audit_creation_method            'SHELXL-2017/1' 
_shelx_SHELXL_version_number      '2017/1' 
_chemical_name_systematic         ? 
_chemical_name_common             ? 
_chemical_melting_point           ? 
_chemical_formula_moiety          ? 
_chemical_formula_sum 
 'C52 H60 O11' 
_chemical_formula_weight          861.00 
  
loop_ 
 _atom_type_symbol 
 _atom_type_description 
 _atom_type_scat_dispersion_real 
 _atom_type_scat_dispersion_imag 
 _atom_type_scat_source 
 'C'  'C'   0.0181   0.0091 
 'International Tables Vol C Tables 4.2.6.8 and 6.1.1.4' 
 'H'  'H'   0.0000   0.0000 
 'International Tables Vol C Tables 4.2.6.8 and 6.1.1.4' 
 'O'  'O'   0.0492   0.0322 
 'International Tables Vol C Tables 4.2.6.8 and 6.1.1.4' 
  
_space_group_crystal_system       tetragonal 
_space_group_IT_number            92 
_space_group_name_H-M_alt         'P 41 21 2' 
_space_group_name_Hall            'P 4abw 2nw' 
  
_shelx_space_group_comment 
; 
The symmetry employed for this shelxl refinement is uniquely defined 
by the following loop, which should always be used as a source of 
symmetry information in preference to the above space-group names. 
They are only intended as comments. 
; 
  
loop_ 
 _space_group_symop_operation_xyz 
 'x, y, z' 
 '-x, -y, z+1/2' 
 '-y+1/2, x+1/2, z+1/4' 
 'y+1/2, -x+1/2, z+3/4' 
 '-x+1/2, y+1/2, -z+1/4' 
 'x+1/2, -y+1/2, -z+3/4' 
 'y, x, -z' 
 '-y, -x, -z+1/2' 
  
_cell_length_a                    9.7530(5) 
_cell_length_b                    9.7530(5) 
_cell_length_c                    46.740(2) 
_cell_angle_alpha                 90 
_cell_angle_beta                  90 
_cell_angle_gamma                 90 
_cell_volume                      4445.9(5) 
_cell_formula_units_Z             4 
_cell_measurement_temperature     100(2) 
_cell_measurement_reflns_used     9822 
_cell_measurement_theta_min       3.78 
_cell_measurement_theta_max       79.56 
  
_exptl_crystal_description        prism 
_exptl_crystal_colour             colourless
_exptl_crystal_density_meas       ? 
_exptl_crystal_density_method     ? 
_exptl_crystal_density_diffrn     1.286 
_exptl_crystal_F_000              1840 
_exptl_transmission_factor_min    ? 
_exptl_transmission_factor_max    ? 
_exptl_crystal_size_max           0.644 
_exptl_crystal_size_mid           0.204 
_exptl_crystal_size_min           0.196 
_exptl_absorpt_coefficient_mu     0.725 
_shelx_estimated_absorpt_T_min    0.652 
_shelx_estimated_absorpt_T_max    0.871 
_exptl_absorpt_correction_type    multi-scan 
_exptl_absorpt_correction_T_min   0.63 
_exptl_absorpt_correction_T_max   0.75 
_exptl_absorpt_process_details    'SADABS, Blessing, Acta Cryst 1995 A51 33-38' 
_exptl_absorpt_special_details    ? 
_diffrn_ambient_temperature       100(2) 
_diffrn_radiation_wavelength      1.54178 
_diffrn_radiation_type            CuK\a 
_diffrn_source                    'micro-focus sealed tube' 
_diffrn_measurement_device_type   'Bruker D8 Venture (Photon II detector)' 
_diffrn_source_type               'INCOATEC I\mS 3.0'
_diffrn_radiation_monochromator   'multilayer mirror' 
_diffrn_measurement_method        'Data collection strategy APEX 3/Queen' 
_diffrn_detector_area_resol_mean  7.3910 
_diffrn_reflns_number             217218 
_diffrn_reflns_av_unetI/netI      0.0133 
_diffrn_reflns_av_R_equivalents   0.0632 
_diffrn_reflns_limit_h_min        -12 
_diffrn_reflns_limit_h_max        12 
_diffrn_reflns_limit_k_min        -12 
_diffrn_reflns_limit_k_max        12 
_diffrn_reflns_limit_l_min        -53 
_diffrn_reflns_limit_l_max        59 
_diffrn_reflns_theta_min          3.783 
_diffrn_reflns_theta_max          79.596 
_diffrn_reflns_theta_full         67.679 
_diffrn_measured_fraction_theta_max   0.999 
_diffrn_measured_fraction_theta_full  1.000 
_diffrn_reflns_Laue_measured_fraction_max    0.999 
_diffrn_reflns_Laue_measured_fraction_full   1.000 
_diffrn_reflns_point_group_measured_fraction_max   0.999 
_diffrn_reflns_point_group_measured_fraction_full  1.000 
_reflns_number_total              4853 
_reflns_number_gt                 4801 
_reflns_threshold_expression      'I > 2\s(I)' 
_reflns_Friedel_coverage          0.656 
_reflns_Friedel_fraction_max      0.998 
_reflns_Friedel_fraction_full     1.000 
  
_reflns_special_details 
; 
 Reflections were merged by SHELXL according to the crystal 
 class for the calculation of statistics and refinement. 
  
 _reflns_Friedel_fraction is defined as the number of unique 
 Friedel pairs measured divided by the number that would be 
 possible theoretically, ignoring centric projections and 
 systematic absences. 
; 
  
_computing_data_collection        'Bruker APEX3(v2017.3-0)' 
_computing_cell_refinement        'Bruker APEX3(v2017.3-0)' 
_computing_data_reduction         'Bruker APEX3(v2017.3-0)' 
_computing_structure_solution     'Bruker APEX3(v2017.3-0)' 
_computing_structure_refinement 'SHELXL-2017/1 (Sheldrick, 2017)' 
_computing_molecular_graphics     'ORTEP/PLATON (Spek)' 
_computing_publication_material   'BRUKER AXS SHELXTL (c) 2008 / Vers. 2008/4' 
_refine_special_details           
;
 Treatment of hydrogen atoms:    
 Riding model on idealized geometries 
 with the 1.2 fold isotropic displacement 
 parameters of the equivalent Uij of the 
 corresponding carbon atom.
 The methyl groups are idealized with
 tetrahedral angles in a combined 
 rotating and rigid group refinement
 with the 1.5 fold isotropic displacement
 parameters of the equivalent Uij of the 
 corresponding carbon atom.
 Disorder:
 The polyether chain is parially disordered. The corresponding bond lengths and
 angles were restrained to be equal. RIGU and SIMU restraints were applied to
 the displacement parameters of the disordered atoms.
; 
_refine_ls_structure_factor_coef  Fsqd 
_refine_ls_matrix_type            full 
_refine_ls_weighting_scheme       calc 
_refine_ls_weighting_details 
'w=1/[\s^2^(Fo^2^)+(0.0436P)^2^+1.3502P] where P=(Fo^2^+2Fc^2^)/3' 
_atom_sites_solution_primary      direct 
_atom_sites_solution_secondary    difmap 
_atom_sites_solution_hydrogens    geom 
_refine_ls_hydrogen_treatment     constr 
_refine_ls_extinction_method      none 
_refine_ls_extinction_coef        . 
_refine_ls_abs_structure_details 
; 
 Flack x determined using 1884 quotients [(I+)-(I-)]/[(I+)+(I-)] 
 (Parsons, Flack and Wagner, Acta Cryst. B69 (2013) 249-259). 
; 
_refine_ls_abs_structure_Flack    0.11(2) 
_chemical_absolute_configuration  ? 
_refine_ls_number_reflns          4853 
_refine_ls_number_parameters      298 
_refine_ls_number_restraints      8 
_refine_ls_R_factor_all           0.0334 
_refine_ls_R_factor_gt            0.0331 
_refine_ls_wR_factor_ref          0.0908 
_refine_ls_wR_factor_gt           0.0905 
_refine_ls_goodness_of_fit_ref    1.110 
_refine_ls_restrained_S_all       1.109 
_refine_ls_shift/su_max           0.000 
_refine_ls_shift/su_mean          0.000 
  
loop_ 
 _atom_site_label 
 _atom_site_type_symbol 
 _atom_site_fract_x 
 _atom_site_fract_y 
 _atom_site_fract_z 
 _atom_site_U_iso_or_equiv 
 _atom_site_adp_type 
 _atom_site_occupancy 
 _atom_site_site_symmetry_order 
 _atom_site_calc_flag 
 _atom_site_refinement_flags_posn 
 _atom_site_refinement_flags_adp 
 _atom_site_refinement_flags_occupancy 
 _atom_site_disorder_assembly 
 _atom_site_disorder_group 
O1 O 0.95137(13) 0.88072(13) 0.03314(2) 0.0211(3) Uani 1 1 d . . . . . 
O2 O 1.01060(15) 0.66782(14) 0.05292(3) 0.0274(3) Uani 1 1 d . . . . . 
O3 O 1.00117(14) 1.28703(14) 0.13807(3) 0.0269(3) Uani 1 1 d . . . . . 
O4 O 1.30139(15) 1.24638(15) 0.12988(3) 0.0293(3) Uani 1 1 d . . . . . 
O5 O 1.40720(16) 1.25675(16) 0.07138(3) 0.0329(3) Uani 1 1 d D . . . . 
O6 O 1.3876(2) 1.3876(2) 0.000000 0.0624(9) Uani 1 2 d S T P A . 
C1 C 0.74097(18) 0.81923(18) 0.01101(3) 0.0196(3) Uani 1 1 d . . . . . 
C2 C 0.80946(18) 0.88419(18) 0.03301(3) 0.0191(3) Uani 1 1 d . . . . . 
C3 C 0.73756(19) 0.96124(18) 0.05428(3) 0.0207(3) Uani 1 1 d . . . . . 
C4 C 0.59801(19) 0.96939(19) 0.05260(4) 0.0222(4) Uani 1 1 d . . . . . 
H4 H 0.549467 1.017471 0.067087 0.027 Uiso 1 1 calc R U . . . 
C5 C 0.52363(19) 0.90856(19) 0.03000(4) 0.0217(4) Uani 1 1 d . . . . . 
C6 C 0.3804(2) 0.9302(2) 0.02698(4) 0.0248(4) Uani 1 1 d . . . . . 
H6 H 0.332332 0.981277 0.041086 0.030 Uiso 1 1 calc R U . . . 
C7 C 0.3108(2) 0.8783(2) 0.00401(4) 0.0276(4) Uani 1 1 d . . . . . 
H7 H 0.215435 0.895480 0.001912 0.033 Uiso 1 1 calc R U . . . 
C8 C 0.3813(2) 0.7991(2) -0.01660(4) 0.0290(4) Uani 1 1 d . . . . . 
H8 H 0.332471 0.762167 -0.032416 0.035 Uiso 1 1 calc R U . . . 
C9 C 0.5190(2) 0.7748(2) -0.01406(4) 0.0241(4) Uani 1 1 d . . . . . 
H9 H 0.564102 0.719379 -0.027880 0.029 Uiso 1 1 calc R U . . . 
C10 C 0.59544(18) 0.83127(19) 0.00898(3) 0.0205(3) Uani 1 1 d . . . . . 
C11 C 1.01270(19) 0.80937(19) 0.05658(4) 0.0237(4) Uani 1 1 d . . . . . 
H11A H 1.108883 0.840134 0.058744 0.028 Uiso 1 1 calc R U . . . 
H11B H 0.963136 0.832999 0.074399 0.028 Uiso 1 1 calc R U . . . 
C12 C 1.1035(2) 0.6210(2) 0.03143(4) 0.0292(4) Uani 1 1 d . . . . . 
H12A H 1.084564 0.668751 0.013407 0.044 Uiso 1 1 calc R U . . . 
H12B H 1.091743 0.522059 0.028676 0.044 Uiso 1 1 calc R U . . . 
H12C H 1.197828 0.639979 0.037443 0.044 Uiso 1 1 calc R U . . . 
C13 C 0.81100(18) 1.04005(18) 0.07700(4) 0.0212(3) Uani 1 1 d . . . . . 
C14 C 0.77295(19) 1.02854(19) 0.10573(4) 0.0220(3) Uani 1 1 d . . . . . 
H14 H 0.703675 0.964924 0.111018 0.026 Uiso 1 1 calc R U . . . 
C15 C 0.83510(19) 1.10909(19) 0.12687(4) 0.0223(3) Uani 1 1 d . . . . . 
C16 C 0.93718(19) 1.20121(19) 0.11842(4) 0.0221(4) Uani 1 1 d . . . . . 
C17 C 0.97287(19) 1.21923(19) 0.08966(4) 0.0228(4) Uani 1 1 d . . . . . 
C18 C 0.91089(19) 1.13518(19) 0.06942(4) 0.0223(4) Uani 1 1 d . . . . . 
H18 H 0.937393 1.142891 0.049932 0.027 Uiso 1 1 calc R U . . . 
C19 C 0.7880(2) 1.0990(2) 0.15752(4) 0.0274(4) Uani 1 1 d . . . . . 
H19A H 0.693479 1.064877 0.158055 0.041 Uiso 1 1 calc R U . . . 
H19B H 0.791969 1.189806 0.166445 0.041 Uiso 1 1 calc R U . . . 
H19C H 0.847797 1.035683 0.167971 0.041 Uiso 1 1 calc R U . . . 
C20 C 1.0710(2) 1.3296(2) 0.08061(4) 0.0288(4) Uani 1 1 d . . . . . 
H20A H 1.090513 1.320349 0.060133 0.043 Uiso 1 1 calc R U . . . 
H20B H 1.156459 1.320740 0.091485 0.043 Uiso 1 1 calc R U . . . 
H20C H 1.030104 1.419611 0.084308 0.043 Uiso 1 1 calc R U . . . 
C21 C 1.0962(2) 1.2218(2) 0.15738(4) 0.0311(4) Uani 1 1 d . . . . . 
H21A H 1.045139 1.154517 0.169120 0.037 Uiso 1 1 calc R U . . . 
H21B H 1.133200 1.292352 0.170513 0.037 Uiso 1 1 calc R U . . . 
C22 C 1.2146(2) 1.1494(2) 0.14334(4) 0.0289(4) Uani 1 1 d . . . . . 
H22A H 1.267089 1.097594 0.157889 0.035 Uiso 1 1 calc R U . . . 
H22B H 1.179753 1.083543 0.128964 0.035 Uiso 1 1 calc R U . . . 
C23 C 1.4247(2) 1.1860(2) 0.11950(4) 0.0312(4) Uani 1 1 d . . . . . 
H23A H 1.405071 1.094365 0.111347 0.037 Uiso 1 1 calc R U . . . 
H23B H 1.490881 1.174670 0.135391 0.037 Uiso 1 1 calc R U . . . 
C24 C 1.4846(2) 1.2778(2) 0.09684(4) 0.0323(4) Uani 1 1 d . . . . . 
H24A H 1.478849 1.374917 0.102885 0.039 Uiso 1 1 calc R U . . . 
H24B H 1.582150 1.254582 0.093541 0.039 Uiso 1 1 calc R U . . . 
C25 C 1.4605(11) 1.3197(16) 0.0467(2) 0.034(2) Uani 0.45(3) 1 d D U P A 1 
H25A H 1.548171 1.275544 0.041276 0.041 Uiso 0.45(3) 1 calc R U P A 1 
H25B H 1.478627 1.417847 0.050528 0.041 Uiso 0.45(3) 1 calc R U P A 1 
C25' C 1.4272(11) 1.3573(10) 0.05033(16) 0.0320(16) Uani 0.55(3) 1 d D U P A 2 
H25C H 1.526382 1.373360 0.047349 0.038 Uiso 0.55(3) 1 calc R U P A 2 
H25D H 1.384249 1.444709 0.056317 0.038 Uiso 0.55(3) 1 calc R U P A 2 
C26 C 1.3627(3) 1.3067(2) 0.02336(4) 0.0376(5) Uani 1 1 d D . . . . 
H26A H 1.361226 1.209800 0.017057 0.045 Uiso 0.45(3) 1 calc R U P A 1 
H26B H 1.270252 1.328886 0.030789 0.045 Uiso 0.45(3) 1 calc R U P A 1 
H26C H 1.397054 1.213125 0.019369 0.045 Uiso 0.55(3) 1 calc R U P A 2 
H26D H 1.262337 1.300354 0.026268 0.045 Uiso 0.55(3) 1 calc R U P A 2 
  
loop_ 
 _atom_site_aniso_label 
 _atom_site_aniso_U_11 
 _atom_site_aniso_U_22 
 _atom_site_aniso_U_33 
 _atom_site_aniso_U_23 
 _atom_site_aniso_U_13 
 _atom_site_aniso_U_12 
O1 0.0207(6) 0.0251(6) 0.0174(5) 0.0002(5) -0.0003(5) 0.0012(5) 
O2 0.0297(7) 0.0263(7) 0.0261(6) 0.0027(5) 0.0010(5) 0.0024(5) 
O3 0.0265(7) 0.0287(7) 0.0256(6) -0.0083(5) -0.0042(5) 0.0010(5) 
O4 0.0279(7) 0.0314(7) 0.0284(6) -0.0021(6) 0.0031(5) 0.0058(6) 
O5 0.0349(8) 0.0397(8) 0.0243(7) 0.0006(6) 0.0014(6) 0.0017(6) 
O6 0.0765(13) 0.0765(13) 0.0344(12) 0.0220(10) -0.0220(10) -0.0375(16) 
C1 0.0237(9) 0.0205(8) 0.0145(7) 0.0019(6) 0.0023(6) 0.0003(7) 
C2 0.0203(8) 0.0210(8) 0.0160(7) 0.0016(6) 0.0011(6) 0.0003(6) 
C3 0.0250(9) 0.0220(8) 0.0151(7) 0.0006(6) 0.0013(6) -0.0001(7) 
C4 0.0259(9) 0.0239(9) 0.0169(7) -0.0021(7) 0.0039(6) 0.0022(7) 
C5 0.0232(9) 0.0243(9) 0.0175(7) 0.0022(6) 0.0021(7) 0.0002(7) 
C6 0.0247(9) 0.0273(9) 0.0223(8) 0.0022(7) 0.0031(7) 0.0020(7) 
C7 0.0222(9) 0.0342(10) 0.0263(9) 0.0031(8) -0.0022(7) 0.0010(7) 
C8 0.0276(9) 0.0349(11) 0.0244(8) -0.0023(8) -0.0064(7) -0.0017(8) 
C9 0.0254(9) 0.0278(9) 0.0189(8) -0.0022(7) -0.0009(7) -0.0011(7) 
C10 0.0225(8) 0.0227(8) 0.0163(7) 0.0015(6) 0.0001(6) -0.0003(7) 
C11 0.0241(9) 0.0272(9) 0.0199(8) 0.0008(7) -0.0034(7) 0.0039(7) 
C12 0.0305(10) 0.0283(9) 0.0288(9) -0.0016(8) -0.0003(8) 0.0047(8) 
C13 0.0226(9) 0.0221(8) 0.0190(8) -0.0029(6) -0.0006(6) 0.0030(7) 
C14 0.0215(8) 0.0244(9) 0.0201(8) -0.0016(7) 0.0015(6) 0.0020(7) 
C15 0.0222(8) 0.0259(9) 0.0187(8) -0.0024(7) -0.0004(7) 0.0043(7) 
C16 0.0228(8) 0.0232(9) 0.0203(8) -0.0046(7) -0.0021(6) 0.0052(7) 
C17 0.0219(8) 0.0233(8) 0.0230(8) -0.0001(7) -0.0014(7) 0.0024(7) 
C18 0.0247(9) 0.0256(9) 0.0167(7) 0.0002(6) 0.0008(6) 0.0025(7) 
C19 0.0268(9) 0.0365(10) 0.0187(8) -0.0048(7) 0.0021(7) 0.0026(8) 
C20 0.0290(10) 0.0291(10) 0.0285(9) 0.0012(8) -0.0012(7) -0.0052(8) 
C21 0.0273(10) 0.0444(12) 0.0217(8) -0.0053(8) -0.0035(7) -0.0003(9) 
C22 0.0283(10) 0.0345(11) 0.0241(8) 0.0005(8) -0.0035(7) 0.0020(8) 
C23 0.0312(10) 0.0361(11) 0.0261(9) -0.0014(8) 0.0016(8) 0.0099(8) 
C24 0.0277(10) 0.0416(11) 0.0274(9) 0.0001(8) 0.0002(8) 0.0046(8) 
C25 0.025(4) 0.049(6) 0.029(3) 0.006(3) 0.003(2) 0.004(3) 
C25' 0.028(4) 0.039(4) 0.029(2) 0.003(2) 0.002(2) 0.001(2) 
C26 0.0465(13) 0.0396(12) 0.0267(10) 0.0013(9) 0.0012(9) -0.0018(10) 
  
_geom_special_details 
; 
 All esds (except the esd in the dihedral angle between two l.s. planes) 
 are estimated using the full covariance matrix.  The cell esds are taken 
 into account individually in the estimation of esds in distances, angles 
 and torsion angles; correlations between esds in cell parameters are only 
 used when they are defined by crystal symmetry.  An approximate (isotropic) 
 treatment of cell esds is used for estimating esds involving l.s. planes. 
; 
  
loop_ 
 _geom_bond_atom_site_label_1 
 _geom_bond_atom_site_label_2 
 _geom_bond_distance 
 _geom_bond_site_symmetry_2 
 _geom_bond_publ_flag 
O1 C2 1.385(2) . ? 
O1 C11 1.429(2) . ? 
O2 C11 1.391(2) . ? 
O2 C12 1.428(2) . ? 
O3 C16 1.391(2) . ? 
O3 C21 1.441(2) . ? 
O4 C22 1.416(2) . ? 
O4 C23 1.424(2) . ? 
O5 C25' 1.403(7) . ? 
O5 C25 1.408(9) . ? 
O5 C24 1.424(2) . ? 
O6 C26 1.368(3) 7 ? 
O6 C26 1.368(3) . ? 
C1 C2 1.380(2) . ? 
C1 C10 1.427(2) . ? 
C1 C1 1.491(3) 7 ? 
C2 C3 1.430(2) . ? 
C3 C4 1.366(3) . ? 
C3 C13 1.494(2) . ? 
C4 C5 1.412(2) . ? 
C5 C6 1.420(3) . ? 
C5 C10 1.423(2) . ? 
C6 C7 1.367(3) . ? 
C7 C8 1.414(3) . ? 
C8 C9 1.369(3) . ? 
C9 C10 1.421(2) . ? 
C13 C18 1.391(3) . ? 
C13 C14 1.398(2) . ? 
C14 C15 1.400(2) . ? 
C15 C16 1.398(3) . ? 
C15 C19 1.508(2) . ? 
C16 C17 1.400(2) . ? 
C17 C18 1.390(2) . ? 
C17 C20 1.501(3) . ? 
C21 C22 1.504(3) . ? 
C23 C24 1.505(3) . ? 
C25 C26 1.454(9) . ? 
C25' C26 1.493(7) . ? 
  
loop_ 
 _geom_angle_atom_site_label_1 
 _geom_angle_atom_site_label_2 
 _geom_angle_atom_site_label_3 
 _geom_angle 
 _geom_angle_site_symmetry_1 
 _geom_angle_site_symmetry_3 
 _geom_angle_publ_flag 
C2 O1 C11 115.69(13) . . ? 
C11 O2 C12 113.25(15) . . ? 
C16 O3 C21 115.89(15) . . ? 
C22 O4 C23 112.32(16) . . ? 
C25' O5 C24 114.3(3) . . ? 
C25 O5 C24 115.3(4) . . ? 
C26 O6 C26 115.6(3) 7 . ? 
C2 C1 C10 119.54(15) . . ? 
C2 C1 C1 120.09(15) . 7 ? 
C10 C1 C1 120.34(14) . 7 ? 
C1 C2 O1 118.41(15) . . ? 
C1 C2 C3 121.46(16) . . ? 
O1 C2 C3 120.01(15) . . ? 
C4 C3 C2 118.65(16) . . ? 
C4 C3 C13 119.26(16) . . ? 
C2 C3 C13 121.97(16) . . ? 
C3 C4 C5 122.04(16) . . ? 
C4 C5 C6 121.16(17) . . ? 
C4 C5 C10 119.10(16) . . ? 
C6 C5 C10 119.63(17) . . ? 
C7 C6 C5 120.77(18) . . ? 
C6 C7 C8 119.74(18) . . ? 
C9 C8 C7 120.83(18) . . ? 
C8 C9 C10 120.89(17) . . ? 
C9 C10 C5 118.08(16) . . ? 
C9 C10 C1 122.70(16) . . ? 
C5 C10 C1 119.15(16) . . ? 
O2 C11 O1 112.49(14) . . ? 
C18 C13 C14 118.95(16) . . ? 
C18 C13 C3 119.87(15) . . ? 
C14 C13 C3 120.95(17) . . ? 
C13 C14 C15 121.19(17) . . ? 
C16 C15 C14 118.01(16) . . ? 
C16 C15 C19 121.84(16) . . ? 
C14 C15 C19 120.11(17) . . ? 
O3 C16 C15 121.33(16) . . ? 
O3 C16 C17 116.56(17) . . ? 
C15 C16 C17 121.94(16) . . ? 
C18 C17 C16 118.12(17) . . ? 
C18 C17 C20 120.56(16) . . ? 
C16 C17 C20 121.28(17) . . ? 
C17 C18 C13 121.65(16) . . ? 
O3 C21 C22 115.31(15) . . ? 
O4 C22 C21 109.83(17) . . ? 
O4 C23 C24 108.74(17) . . ? 
O5 C24 C23 107.25(18) . . ? 
O5 C25 C26 109.5(6) . . ? 
O5 C25' C26 107.6(5) . . ? 
O6 C26 C25 115.5(4) . . ? 
O6 C26 C25' 114.1(3) . . ? 
  
_refine_diff_density_max    0.214 
_refine_diff_density_min   -0.229 
_refine_diff_density_rms    0.035 
  
_shelx_res_file 
; 
TITL mt_842_1m in P4(1)2(1)2 
    mt_842_1m.res 
    created by SHELXL-2017/1 at 13:21:24 on 16-Jan-2023 
CELL 1.54178   9.75300   9.75300  46.73970  90.0000  90.0000  90.0000 
ZERR 4.00000 0.00050 0.00050 0.00220 0.0000 0.0000 0.0000 
LATT -1 
SYMM -X, -Y, 0.5+Z 
SYMM 0.5-Y, 0.5+X, 0.25+Z 
SYMM 0.5+Y, 0.5-X, 0.75+Z 
SYMM 0.5-X, 0.5+Y, 0.25-Z 
SYMM 0.5+X, 0.5-Y, 0.75-Z 
SYMM Y, X, -Z 
SYMM -Y, -X, 0.5-Z 
SFAC C H O 
UNIT 208 240 44 
LIST 4 ! automatically inserted. Change 6 to 4 for CHECKCIF!! 
TEMP -173.150 
SIZE 0.196 0.204 0.644 
  
L.S. 16 
ACTA 
FMAP 2 
PLAN 20 
RIGU c25 c25' 
SIMU c25 c25' 
SADI c25 c26 c25' c26 
SADI o5 c25 o5 c25' 
WGHT    0.043600    1.350200 
FVAR       0.10830   0.45060 
O1    3    0.951373    0.880717    0.033137    11.00000    0.02069    0.02507 = 
         0.01745    0.00020   -0.00028    0.00116 
O2    3    1.010600    0.667821    0.052922    11.00000    0.02970    0.02635 = 
         0.02614    0.00266    0.00104    0.00238 
O3    3    1.001171    1.287027    0.138070    11.00000    0.02649    0.02871 = 
         0.02558   -0.00832   -0.00420    0.00104 
O4    3    1.301389    1.246376    0.129881    11.00000    0.02790    0.03143 = 
         0.02845   -0.00208    0.00313    0.00577 
O5    3    1.407197    1.256750    0.071380    11.00000    0.03489    0.03968 = 
         0.02428    0.00056    0.00141    0.00173 
O6    3    1.387570    1.387570    0.000000    10.50000    0.07646    0.07646 = 
         0.03442    0.02198   -0.02198   -0.03755 
C1    1    0.740974    0.819231    0.011010    11.00000    0.02373    0.02051 = 
         0.01448    0.00192    0.00226    0.00029 
C2    1    0.809457    0.884186    0.033011    11.00000    0.02032    0.02098 = 
         0.01602    0.00159    0.00113    0.00031 
C3    1    0.737556    0.961237    0.054280    11.00000    0.02503    0.02202 = 
         0.01509    0.00058    0.00130   -0.00013 
C4    1    0.598011    0.969387    0.052601    11.00000    0.02587    0.02389 = 
         0.01694   -0.00208    0.00387    0.00223 
AFIX  43 
H4    2    0.549467    1.017471    0.067087    11.00000   -1.20000 
AFIX   0 
C5    1    0.523626    0.908563    0.030001    11.00000    0.02316    0.02432 = 
         0.01752    0.00221    0.00210    0.00021 
C6    1    0.380373    0.930181    0.026982    11.00000    0.02468    0.02731 = 
         0.02226    0.00223    0.00306    0.00201 
AFIX  43 
H6    2    0.332332    0.981277    0.041086    11.00000   -1.20000 
AFIX   0 
C7    1    0.310787    0.878320    0.004013    11.00000    0.02224    0.03415 = 
         0.02628    0.00308   -0.00220    0.00097 
AFIX  43 
H7    2    0.215435    0.895480    0.001912    11.00000   -1.20000 
AFIX   0 
C8    1    0.381281    0.799051   -0.016600    11.00000    0.02760    0.03491 = 
         0.02438   -0.00235   -0.00637   -0.00168 
AFIX  43 
H8    2    0.332471    0.762167   -0.032416    11.00000   -1.20000 
AFIX   0 
C9    1    0.519030    0.774764   -0.014056    11.00000    0.02544    0.02784 = 
         0.01895   -0.00216   -0.00095   -0.00108 
AFIX  43 
H9    2    0.564102    0.719379   -0.027880    11.00000   -1.20000 
AFIX   0 
C10   1    0.595443    0.831273    0.008977    11.00000    0.02246    0.02268 = 
         0.01628    0.00151    0.00015   -0.00033 
C11   1    1.012704    0.809375    0.056584    11.00000    0.02406    0.02724 = 
         0.01986    0.00081   -0.00336    0.00392 
AFIX  23 
H11A  2    1.108883    0.840134    0.058744    11.00000   -1.20000 
H11B  2    0.963136    0.832999    0.074399    11.00000   -1.20000 
AFIX   0 
C12   1    1.103464    0.620980    0.031427    11.00000    0.03047    0.02832 = 
         0.02879   -0.00164   -0.00034    0.00474 
AFIX 137 
H12A  2    1.084564    0.668751    0.013407    11.00000   -1.50000 
H12B  2    1.091743    0.522059    0.028676    11.00000   -1.50000 
H12C  2    1.197828    0.639979    0.037443    11.00000   -1.50000 
AFIX   0 
C13   1    0.811001    1.040053    0.077000    11.00000    0.02258    0.02214 = 
         0.01896   -0.00290   -0.00062    0.00304 
C14   1    0.772953    1.028543    0.105735    11.00000    0.02153    0.02440 = 
         0.02006   -0.00160    0.00152    0.00195 
AFIX  43 
H14   2    0.703675    0.964924    0.111018    11.00000   -1.20000 
AFIX   0 
C15   1    0.835104    1.109086    0.126867    11.00000    0.02218    0.02588 = 
         0.01870   -0.00237   -0.00042    0.00434 
C16   1    0.937179    1.201214    0.118420    11.00000    0.02282    0.02324 = 
         0.02032   -0.00463   -0.00209    0.00523 
C17   1    0.972873    1.219232    0.089658    11.00000    0.02192    0.02331 = 
         0.02304   -0.00008   -0.00137    0.00240 
C18   1    0.910886    1.135182    0.069424    11.00000    0.02468    0.02562 = 
         0.01673    0.00023    0.00078    0.00249 
AFIX  43 
H18   2    0.937393    1.142891    0.049932    11.00000   -1.20000 
AFIX   0 
C19   1    0.787962    1.098978    0.157517    11.00000    0.02685    0.03653 = 
         0.01869   -0.00484    0.00208    0.00259 
AFIX 137 
H19A  2    0.693479    1.064877    0.158055    11.00000   -1.50000 
H19B  2    0.791969    1.189806    0.166445    11.00000   -1.50000 
H19C  2    0.847797    1.035683    0.167971    11.00000   -1.50000 
AFIX   0 
C20   1    1.071000    1.329554    0.080611    11.00000    0.02896    0.02910 = 
         0.02849    0.00121   -0.00120   -0.00517 
AFIX 137 
H20A  2    1.090513    1.320349    0.060133    11.00000   -1.50000 
H20B  2    1.156459    1.320740    0.091485    11.00000   -1.50000 
H20C  2    1.030104    1.419611    0.084308    11.00000   -1.50000 
AFIX   0 
C21   1    1.096175    1.221847    0.157379    11.00000    0.02728    0.04437 = 
         0.02165   -0.00532   -0.00350   -0.00034 
AFIX  23 
H21A  2    1.045139    1.154517    0.169120    11.00000   -1.20000 
H21B  2    1.133200    1.292352    0.170513    11.00000   -1.20000 
AFIX   0 
C22   1    1.214609    1.149441    0.143340    11.00000    0.02826    0.03445 = 
         0.02413    0.00047   -0.00346    0.00196 
AFIX  23 
H22A  2    1.267089    1.097594    0.157889    11.00000   -1.20000 
H22B  2    1.179753    1.083543    0.128964    11.00000   -1.20000 
AFIX   0 
C23   1    1.424706    1.185964    0.119503    11.00000    0.03124    0.03611 = 
         0.02611   -0.00138    0.00160    0.00986 
AFIX  23 
H23A  2    1.405071    1.094365    0.111347    11.00000   -1.20000 
H23B  2    1.490881    1.174670    0.135391    11.00000   -1.20000 
AFIX   0 
C24   1    1.484607    1.277804    0.096838    11.00000    0.02771    0.04163 = 
         0.02742    0.00013    0.00017    0.00461 
AFIX  23 
H24A  2    1.478849    1.374917    0.102885    11.00000   -1.20000 
H24B  2    1.582150    1.254582    0.093541    11.00000   -1.20000 
AFIX   0 
PART 1 21 
C25   1    1.460499    1.319701    0.046667    21.00000    0.02532    0.04906 = 
         0.02889    0.00555    0.00266    0.00393 
AFIX  23 
H25A  2    1.548171    1.275544    0.041276    21.00000   -1.20000 
H25B  2    1.478627    1.417847    0.050528    21.00000   -1.20000 
AFIX   0 
PART 2 -21 
C25'  1    1.427177    1.357312    0.050332   -21.00000    0.02791    0.03942 = 
         0.02871    0.00271    0.00155    0.00112 
AFIX  23 
H25C  2    1.526382    1.373360    0.047349   -21.00000   -1.20000 
H25D  2    1.384249    1.444709    0.056317   -21.00000   -1.20000 
AFIX   0 
PART 0 
C26   1    1.362680    1.306705    0.023356    11.00000    0.04651    0.03961 = 
         0.02672    0.00134    0.00124   -0.00177 
PART 1 21 
AFIX  23 
H26A  2    1.361226    1.209800    0.017057    21.00000   -1.20000 
H26B  2    1.270252    1.328886    0.030789    21.00000   -1.20000 
AFIX  23 
PART 2 -21 
H26C  2    1.397054    1.213125    0.019369   -21.00000   -1.20000 
H26D  2    1.262337    1.300354    0.026268   -21.00000   -1.20000 
PART 0 
AFIX   0 
HKLF 4 
  
  
  
  
REM  mt_842_1m in P4(1)2(1)2 
REM R1 =  0.0331 for    4801 Fo > 4sig(Fo)  and  0.0334 for all    4853 data 
REM    298 parameters refined using      8 restraints 
  
END 
  
WGHT      0.0436      1.3501 
  
REM Highest difference peak  0.214,  deepest hole -0.229,  1-sigma level  0.035 
Q1    1   1.4348  1.3692  0.0743  11.00000  0.05    0.21 
Q2    1   0.8132  1.1055  0.1423  11.00000  0.05    0.20 
Q3    1   1.2906  1.2244  0.0226  11.00000  0.05    0.18 
Q4    1   0.8606  1.1796  0.1229  11.00000  0.05    0.17 
Q5    1   0.7919  1.0379  0.0897  11.00000  0.05    0.17 
Q6    1   0.5576  0.7867 -0.0001  11.00000  0.05    0.16 
Q7    1   0.8158  1.0159  0.0913  11.00000  0.05    0.16 
Q8    1   0.7971  1.0846  0.1161  11.00000  0.05    0.16 
Q9    1   1.4597  1.2610  0.1129  11.00000  0.05    0.16 
Q10   1   0.9462  1.2269  0.1031  11.00000  0.05    0.15 
Q11   1   0.8836  1.0530  0.0730  11.00000  0.05    0.15 
Q12   1   0.7624  0.8205  0.0280  11.00000  0.05    0.15 
Q13   1   0.8222  1.1103  0.0732  11.00000  0.05    0.14 
Q14   1   0.7851  0.7851  0.0000  10.50000  0.05    0.14 
Q15   1   0.6788  0.8328  0.0090  11.00000  0.05    0.14 
Q16   1   1.2905  1.2250  0.1096  11.00000  0.05    0.14 
Q17   1   0.2213  1.0701 -0.0108  11.00000  0.05    0.14 
Q18   1   0.7819  1.0042  0.0661  11.00000  0.05    0.14 
Q19   1   1.2913  1.3993  0.0270  11.00000  0.05    0.13 
Q20   1   0.9592  1.1479  0.0816  11.00000  0.05    0.13 
; 
_shelx_res_checksum   88039 
  
_shelx_hkl_file 
; 
   1   0   0    0.04    0.07 
   1   0   0    0.27    0.07 
   1   0   0    0.05    0.04 
   1   0   0    0.07    0.04 
   1   0   0    0.02    0.05 
   1   0   0    0.06    0.04 
   0   1   0    0.03    0.05 
   0   1   0   -0.03    0.04 
   0   1   0    0.01    0.04 
   0  -1   0    0.03    0.03 
   0  -1   0    0.02    0.06 
   0  -1   0   -0.03    0.06 
  -1   0   0   -0.03    0.05 
  -1   0   0    0.07    0.08 
  -1   0   0    0.07    0.05 
  -1   1   0    7.60    0.49 
  -1   1   0    7.39    0.50 
   1   1   0    7.70    0.49 
   1   1   0    7.45    0.50 
  -1  -1   0    7.48    0.51 
  -1  -1   0    7.34    0.48 
   1   1   0    7.31    0.48 
   1   1   0    7.63    0.54 
   1  -1   0    8.22    0.53 
   1  -1   0    7.18    0.50 
   1  -1   0    7.50    0.48 
   1   1   0    7.92    0.50 
  -1  -1   0    7.63    0.55 
   1  -1   0    7.50    0.52 
  -2   0   0   71.25    4.28 
   0  -2   0   70.13    4.26 
  -2   0   0   70.99    4.30 
   0   2   0   67.79    4.25 
   2   0   0   77.32    4.33 
   2   0   0   72.12    4.28 
   2   0   0   73.06    4.29 
   2   0   0   68.18    4.28 
   0   2   0   70.45    4.29 
   2   0   0   72.25    4.28 
   0   2   0   71.52    4.28 
  -2   1   0  219.08   12.20 
  -2   1   0  204.23   12.16 
  -1  -2   0  210.34   12.25 
   1  -2   0  207.54   12.25 
   2   1   0  202.83   12.19 
   2   1   0  189.42   12.27 
   2   1   0  201.79   12.20 
  -2   1   0  209.23   12.23 
   2   1   0  200.61   12.21 
   1   2   0  213.53   12.24 
   1   2   0  209.10   12.20 
   1   2   0  203.52   12.20 
   2  -1   0  208.15   12.23 
  -1  -2   0  201.32   12.18 
   2  -1   0  214.62   12.21 
   1   2   0  200.71   12.21 
   1   2   0  196.32   12.20 
   1   2   0  206.86   12.19 
   2  -1   0  200.14   12.20 
   2  -1   0  214.65   12.18 
  -1   2   0  209.08   12.23 
  -1  -2   0  209.14   12.21 
   2  -1   0  186.52   12.23 
  -2  -1   0  191.19   12.16 
  -2  -1   0  213.10   12.24 
  -2  -1   0  208.82   12.22 
  -2  -1   0  202.27   12.18 
   1  -2   0  218.77   12.19 
  -1   2   0  194.94   12.20 
  -1   2   0  218.36   12.21 
   2   1   0  209.78   12.21 
   1  -2   0  209.30   12.26 
   2   2   0  909.54   55.64 
  -2   2   0  953.35   55.51 
  -2   2   0  954.08   55.56 
  -2   2   0  966.79   55.53 
   2  -2   0  951.93   55.61 
   2   2   0  949.86   55.55 
   2   2   0  929.65   55.53 
  -2  -2   0  916.89   55.55 
   2   2   0  924.12   55.56 
   2   2   0  848.09   55.62 
   2  -2   0 1000.00   55.62 
  -2  -2   0  909.30   55.50 
  -2  -2   0  951.09   55.61 
  -2  -2   0  982.62   55.58 
   2  -2   0  933.38   55.55 
   2  -2   0  958.97   55.53 
  -2   2   0  939.41   55.59 
  -2   2   0  962.38   55.55 
   0  -3   0   -0.04    0.15 
  -3   0   0    0.00    0.14 
  -3   0   0    0.45    0.14 
   3   0   0    0.16    0.14 
   0  -3   0   -0.02    0.07 
   3   0   0    0.11    0.13 
   3   0   0   -0.01    0.21 
   0   3   0   -0.02    0.11 
  -3   0   0    0.33    0.11 
   3   0   0    0.44    0.14 
   0  -3   0    0.00    0.07 
   0   3   0    0.07    0.12 
   3   0   0    0.27    0.11 
   0   3   0    0.11    0.13 
   3   1   0   32.16    2.08 
   1  -3   0   32.79    2.13 
   1   3   0   37.02    2.12 
   1   3   0   33.93    2.06 
   3   1   0   33.69    2.14 
   1  -3   0   32.84    2.01 
   1   3   0   33.66    2.09 
   1   3   0   32.15    2.05 
   1   3   0   37.71    2.12 
   3   1   0   34.37    2.05 
   3   1   0   34.17    2.08 
  -1  -3   0   33.91    2.03 
  -1  -3   0   32.64    2.01 
   3  -1   0   32.39    2.10 
   3  -1   0   28.74    2.11 
   3  -1   0   31.68    2.07 
   3  -1   0   30.22    2.06 
   1  -3   0   35.02    2.15 
   1  -3   0   33.23    2.03 
  -3  -1   0   34.02    2.08 
  -1  -3   0   34.21    2.15 
  -3   1   0   31.28    2.10 
   3   1   0   34.30    2.08 
  -1  -3   0   34.90    2.08 
  -3  -1   0   35.29    2.12 
  -3  -1   0   30.89    2.00 
  -3   1   0   31.05    2.06 
   3  -1   0   31.21    2.01 
  -3   1   0   31.88    2.04 
  -3  -1   0   33.59    2.05 
  -1   3   0   32.17    2.06 
  -1   3   0   32.37    2.06 
   2  -3   0    2.74    0.42 
  -3  -2   0    3.57    0.32 
  -2  -3   0    3.94    0.47 
  -2  -3   0    3.49    0.39 
   3  -2   0    2.34    0.27 
   2  -3   0    2.51    0.41 
   2   3   0    3.87    0.45 
  -3  -2   0    3.59    0.30 
  -3  -2   0    3.38    0.27 
   3  -2   0    2.65    0.29 
   3  -2   0    2.50    0.40 
  -3   2   0    2.19    0.32 
  -3  -2   0    3.39    0.28 
  -3  -2   0    4.26    0.46 
   3   2   0    2.36    0.46 
   3   2   0    3.71    0.34 
   3   2   0    3.90    0.39 
   3   2   0    3.22    0.52 
  -3   2   0    2.46    0.29 
   2   3   0    4.32    0.36 
   2  -3   0    2.59    0.26 
   3   2   0    3.86    0.37 
   2   3   0    3.76    0.33 
  -2   3   0    2.34    0.31 
  -3   2   0    2.22    0.37 
  -2   3   0    2.76    0.38 
  -2   3   0    2.31    0.37 
   2   3   0    3.73    0.51 
   2   3   0    3.79    0.39 
   2  -3   0    2.40    0.28 
  -3  -2   0    3.31    0.37 
  -2  -3   0    3.68    0.27 
  -2  -3   0    3.64    0.30 
  -2   3   0    2.23    0.32 
  -3   2   0    2.15    0.31 
  -3   2   0    2.31    0.26 
   3  -2   0    2.99    0.53 
   3  -2   0    2.11    0.44 
   2   3   0    3.99    0.47 
  -2  -3   0    3.49    0.34 
   3   2   0    3.38    0.31 
  -3   3   0    1.72    0.21 
  -3   3   0    1.39    0.28 
   3   3   0    1.15    0.24 
   3  -3   0    2.03    0.27 
   3  -3   0    2.09    0.23 
   3   3   0    1.41    0.45 
   3   3   0    1.43    0.41 
   3  -3   0    2.65    0.34 
  -3  -3   0    2.33    0.31 
  -3  -3   0    1.58    0.24 
   3  -3   0    1.64    0.42 
   3   3   0    1.17    0.21 
  -3   3   0    2.60    0.31 
  -3   3   0    2.28    0.30 
   3   3   0    0.94    0.26 
  -3   3   0    1.83    0.32 
   3   3   0    0.94    0.25 
  -3   3   0    1.97    0.28 
   3  -3   0    1.97    0.37 
  -3  -3   0    0.82    0.31 
  -3  -3   0    1.69    0.31 
   3  -3   0    2.01    0.21 
  -3   3   0    2.08    0.28 
   3  -3   0    1.65    0.22 
  -4   0   0    6.17    0.52 
  -4   0   0    6.89    0.59 
   0  -4   0    6.07    0.66 
   4   0   0    6.98    0.60 
   4   0   0    5.06    0.73 
   0   4   0    7.27    0.57 
  -4   0   0    6.69    0.62 
   0   4   0    6.55    0.61 
   0   4   0    7.53    0.59 
   0  -4   0    7.00    0.48 
   4   0   0    6.08    0.59 
  -4   0   0    6.62    0.57 
   0  -4   0    7.05    0.51 
   1  -4   0   48.52    3.09 
  -1   4   0   50.88    3.17 
  -4  -1   0   48.63    3.08 
  -4  -1   0   50.23    3.15 
  -4  -1   0   53.78    3.24 
   4   1   0   53.65    3.20 
   1  -4   0   51.78    3.09 
  -1   4   0   51.01    3.16 
   1  -4   0   50.81    3.27 
   1  -4   0   48.64    3.26 
   1  -4   0   51.62    3.12 
   4   1   0   56.43    3.29 
   4  -1   0   49.42    3.17 
   4  -1   0   50.22    3.10 
   4  -1   0   48.78    3.11 
   4  -1   0   50.79    3.18 
  -4   1   0   45.43    3.13 
   4   1   0   53.81    3.17 
  -1  -4   0   54.51    3.18 
  -1  -4   0   53.38    3.28 
   1   4   0   53.06    3.29 
   4   1   0   50.96    3.19 
   4  -1   0   50.64    3.28 
  -4  -1   0   51.71    3.14 
  -1   4   0   48.06    3.21 
   1   4   0   51.55    3.16 
   4   1   0   52.59    3.19 
  -4   1   0   48.81    3.22 
  -4   1   0   51.04    3.17 
  -4   1   0   49.13    3.13 
   1   4   0   49.32    3.12 
   1   4   0   51.59    3.13 
   1   4   0   55.27    3.24 
   4  -1   0   49.49    3.21 
  -4  -1   0   52.08    3.18 
   1   4   0   51.42    3.20 
  -1  -4   0   51.74    3.11 
  -1  -4   0   50.97    3.11 
  -4   2   0    3.31    0.37 
   2  -4   0    3.66    0.44 
   2  -4   0    3.42    0.31 
   2  -4   0    3.66    0.34 
   2   4   0    4.16    0.43 
   2   4   0    3.59    0.45 
   2   4   0    3.08    0.45 
   2  -4   0    3.68    0.36 
   4  -2   0    3.61    0.45 
   4  -2   0    3.64    0.37 
   4  -2   0    3.39    0.33 
   4  -2   0    3.61    0.34 
   4  -2   0    3.32    0.31 
  -4  -2   0    4.10    0.55 
  -4  -2   0    3.52    0.49 
  -4  -2   0    4.06    0.39 
  -2   4   0    3.78    0.36 
  -4  -2   0    3.34    0.35 
  -2  -4   0    3.69    0.35 
  -2   4   0    3.60    0.40 
  -4   2   0    3.70    0.50 
  -4   2   0    3.01    0.42 
   4   2   0    4.24    0.48 
   4   2   0    4.07    0.40 
   4   2   0    3.76    0.45 
  -4  -2   0    4.45    0.42 
  -2   4   0    3.01    0.49 
   4  -2   0    4.06    0.55 
  -2   4   0    3.90    0.42 
  -2  -4   0    3.93    0.32 
   2   4   0    3.92    0.37 
   2  -4   0    3.89    0.56 
   2   4   0    3.63    0.56 
   2  -4   0    3.95    0.32 
   4   2   0    4.21    0.48 
   2   4   0    4.70    0.64 
   2  -4   0    3.29    0.51 
  -4   2   0    4.24    0.48 
  -2  -4   0    4.08    0.50 
  -2  -4   0    3.83    0.56 
  -4   2   0    3.18    0.39 
  -2   4   0    3.13    0.39 
   3   4   0   34.21    2.62 
  -3  -4   0   35.26    2.34 
  -4   3   0   36.66    2.43 
   3   4   0   34.78    2.39 
   4  -3   0   38.34    2.32 
  -3   4   0   41.86    2.47 
   3   4   0   31.77    2.55 
   3  -4   0   38.32    2.34 
   4   3   0   36.29    2.36 
  -4  -3   0   36.25    2.52 
  -4  -3   0   37.72    2.43 
   4  -3   0   36.97    2.34 
  -4  -3   0   35.78    2.35 
   4  -3   0   37.23    2.54 
  -3  -4   0   35.71    2.36 
  -3   4   0   39.10    2.40 
  -4   3   0   38.93    2.29 
  -4   3   0   38.48    2.41 
  -3   4   0   37.97    2.31 
  -3   4   0   40.72    2.41 
  -3   4   0   39.22    2.50 
   3  -4   0   38.00    2.56 
   3   4   0   34.80    2.33 
  -4  -3   0   35.63    2.31 
   3   4   0   34.70    2.36 
   4   3   0   36.79    2.40 
   4   3   0   36.14    2.43 
   3  -4   0   38.93    2.56 
   3  -4   0   38.64    2.41 
  -4  -3   0   36.69    2.38 
   4   3   0   36.53    2.41 
  -4   3   0   39.06    2.37 
  -4   3   0   38.99    2.49 
   3  -4   0   38.32    2.34 
  -3  -4   0   38.45    2.54 
   4   3   0   32.77    2.62 
   3   4   0   34.21    2.45 
   3  -4   0   37.81    2.32 
   4  -3   0   39.58    2.33 
   4  -3   0   38.79    2.30 
  -3  -4   0   36.32    2.31 
  -4   3   0   38.30    2.37 
  -4   3   0   38.95    2.41 
  -3   4   0   36.63    2.34 
  -3  -4   0   36.61    2.36 
   3   4   0   35.39    2.43 
   3  -4   0   40.46    2.34 
   4  -3   0   40.42    2.58 
   4  -3   0   38.90    2.42 
  -4  -3   0   38.93    2.37 
  -3   4   0   36.47    2.38 
   4  -4   0   10.77    0.93 
  -4   4   0    9.82    0.82 
  -4   4   0   10.75    0.87 
   4   4   0    9.82    1.14 
   4   4   0   10.61    1.31 
   4  -4   0   10.77    1.16 
  -4   4   0    9.35    0.81 
  -4  -4   0   11.62    1.00 
   4  -4   0   10.65    0.77 
  -4   4   0   10.40    0.80 
   4  -4   0   10.22    0.77 
  -4  -4   0   12.19    0.81 
  -4  -4   0   12.48    0.87 
  -4  -4   0   12.28    0.87 
  -4  -4   0   11.31    0.80 
  -4   4   0   10.11    0.88 
   4   4   0   11.73    1.19 
   4   4   0   12.99    0.95 
   4   4   0   12.29    0.95 
   4  -4   0   10.62    0.78 
  -4  -4   0   12.17    0.90 
  -4  -4   0   11.72    1.13 
  -4  -4   0   11.73    0.78 
   4  -4   0    9.84    0.81 
  -4   4   0   10.17    0.88 
  -4   4   0   10.64    1.06 
  -4   4   0   10.59    0.92 
  -4   4   0   10.29    0.80 
   4   4   0   12.50    0.93 
   4   4   0   11.66    0.86 
   4   4   0   12.86    1.01 
  -4   4   0   10.01    1.03 
   4  -4   0   11.00    0.82 
   4  -4   0   11.47    1.28 
  -5   0   0    0.34    0.15 
   0   5   0   -0.40    0.43 
   0  -5   0    0.05    0.09 
   5   0   0    0.09    0.27 
   0   5   0    0.19    0.21 
   0  -5   0    0.15    0.17 
   0  -5   0    0.07    0.35 
   0  -5   0   -0.01    0.33 
  -5   0   0    0.18    0.28 
   0  -5   0    0.16    0.14 
   0  -5   0    0.12    0.10 
  -5   0   0    0.25    0.18 
   5   0   0    0.43    0.46 
   0   5   0   -0.01    0.13 
   5   0   0   -0.02    0.27 
   5   0   0    0.20    0.12 
   0   5   0    0.00    0.27 
  -5   0   0    0.18    0.26 
   0   5   0   -0.04    0.25 
   0  -5   0    0.25    0.33 
   5   0   0    0.30    0.22 
  -1   5   0    3.61    0.54 
   1   5   0    3.49    0.53 
   5   1   0    3.38    0.33 
   1   5   0    3.58    0.33 
   5   1   0    3.28    0.48 
  -1   5   0    2.91    0.41 
   1   5   0    3.41    0.43 
  -5  -1   0    3.64    0.39 
  -5   1   0    3.15    0.49 
  -5   1   0    2.95    0.39 
   5  -1   0    3.49    0.33 
  -1   5   0    2.91    0.43 
  -1  -5   0    3.25    0.35 
   5  -1   0    2.19    0.46 
   5  -1   0    3.10    0.63 
   1  -5   0    2.90    0.55 
  -1  -5   0    3.41    0.39 
  -5  -1   0    2.62    0.42 
  -1   5   0    2.90    0.34 
   1   5   0    3.65    0.51 
  -1  -5   0    2.70    0.52 
   5  -1   0    3.51    0.42 
  -5  -1   0    4.10    0.51 
  -1  -5   0    3.28    0.49 
   5   1   0    3.50    0.44 
   5   1   0    3.51    0.54 
   5   1   0    3.16    0.48 
  -5  -1   0    3.95    0.43 
  -1  -5   0    3.39    0.30 
  -1  -5   0    3.25    0.31 
   1  -5   0    2.96    0.31 
   1  -5   0    2.73    0.43 
  -5   1   0    3.22    0.36 
   1  -5   0    3.58    0.75 
   5  -1   0    3.23    0.43 
   1  -5   0    3.30    0.35 
   1  -5   0    3.16    0.30 
   5  -1   0    2.74    0.37 
   1   5   0    3.69    0.51 
   5  -1   0    3.45    0.34 
   1   5   0    2.97    0.49 
   5  -1   0    2.55    0.42 
  -5   1   0    2.50    0.43 
  -5  -1   0    3.30    0.52 
  -5   2   0    9.27    0.75 
  -2  -5   0    9.95    0.76 
  -5  -2   0   10.29    0.96 
  -2   5   0    9.28    0.78 
   2   5   0    9.63    0.96 
   2   5   0    9.46    0.70 
  -2  -5   0    8.86    0.66 
   5   2   0    9.86    0.75 
   5  -2   0    9.19    0.68 
   5  -2   0    8.96    0.69 
   5  -2   0    8.95    0.97 
  -5   2   0    9.18    0.73 
  -5  -2   0   10.40    0.78 
  -5   2   0    8.91    0.91 
   2  -5   0    8.92    0.67 
   2  -5   0    9.02    1.04 
   2  -5   0    8.35    1.02 
  -2  -5   0   10.01    1.06 
  -2  -5   0    9.98    0.78 
  -5   2   0    9.75    0.82 
  -2   5   0    9.92    0.79 
  -2   5   0    9.37    0.81 
   5   2   0   10.38    0.89 
  -2   5   0    8.74    0.89 
   2   5   0    9.55    0.81 
   2  -5   0    9.73    0.68 
   2  -5   0    9.53    0.69 
   5  -2   0    9.12    1.16 
  -5  -2   0   10.43    0.75 
   5   2   0   10.33    0.80 
   5   2   0   10.25    0.89 
   2   5   0    9.47    0.88 
   2  -5   0    9.78    0.84 
   2  -5   0    9.55    0.72 
   2   5   0   11.40    1.06 
   5  -2   0    8.84    0.83 
   5  -2   0    9.61    0.73 
   2   5   0    9.86    0.85 
   2   5   0    9.67    0.75 
   2   5   0   10.37    0.90 
  -5   2   0   10.12    0.88 
  -2  -5   0   10.08    0.75 
  -5  -2   0    9.22    0.84 
  -5   2   0    9.71    0.77 
  -2   5   0    9.18    0.71 
   5  -2   0    8.92    0.70 
  -2  -5   0    9.53    0.68 
   5   3   0    7.71    0.84 
  -5   3   0    6.23    0.81 
  -5   3   0    6.18    0.62 
   3  -5   0    5.69    0.71 
   3  -5   0    6.49    0.60 
   3  -5   0    6.12    0.53 
  -3   5   0    5.81    0.83 
   3  -5   0    6.32    0.53 
   3  -5   0    6.03    0.90 
   5   3   0    7.70    0.63 
  -5   3   0    5.98    0.61 
   5  -3   0    6.23    0.76 
   5  -3   0    6.67    0.63 
   5  -3   0    6.93    0.58 
   5  -3   0    7.17    0.55 
  -5   3   0    5.54    0.80 
   3   5   0    8.99    0.74 
   3   5   0    8.06    1.14 
  -3  -5   0    8.77    0.67 
  -3  -5   0    8.42    0.61 
  -3   5   0    6.63    0.65 
   5  -3   0    6.10    0.96 
   3   5   0    7.80    0.80 
   5  -3   0    5.86    0.52 
  -5   3   0    6.41    0.61 
  -3  -5   0    8.48    0.60 
  -5   3   0    5.49    0.65 
  -3   5   0    6.25    0.54 
   3  -5   0    5.01    0.85 
  -5   3   0    5.62    0.69 
  -3  -5   0    6.98    0.62 
  -3  -5   0    8.03    0.68 
  -3  -5   0    7.38    0.98 
  -5  -3   0    7.55    0.54 
  -5  -3   0    8.42    0.68 
  -5  -3   0    7.96    0.93 
   5   3   0    8.29    0.69 
   3   5   0    8.34    0.65 
  -3  -5   0    7.80    0.86 
  -3   5   0    5.45    0.64 
  -3   5   0    6.71    0.71 
  -3   5   0    5.94    0.55 
   3   5   0    6.98    0.81 
   3   5   0    7.79    0.83 
   5   3   0    7.48    0.80 
  -3   5   0    5.41    0.57 
  -5  -3   0    9.16    0.84 
  -5  -3   0    8.46    0.64 
   5  -3   0    6.48    0.94 
  -5   3   0    6.34    0.58 
   3  -5   0    6.47    0.55 
  -3  -5   0    7.51    0.59 
  -3   5   0    6.63    0.65 
  -5   3   0    5.31    0.61 
   5   3   0    8.23    0.79 
   5   3   0    7.80    0.57 
   4   5   0   20.22    1.46 
  -5   4   0   19.13    1.64 
   5   4   0   20.50    1.54 
   5  -4   0   18.66    1.35 
  -4  -5   0   19.91    1.34 
  -4  -5   0   20.02    1.29 
  -4   5   0   19.37    1.42 
   5   4   0   21.01    1.60 
   4  -5   0   19.34    1.36 
   4  -5   0   20.01    1.30 
  -5   4   0   18.81    1.33 
  -5  -4   0   19.69    1.44 
  -5  -4   0   20.09    1.38 
  -5  -4   0   21.42    1.35 
  -5  -4   0   20.27    1.31 
  -5  -4   0   20.81    1.43 
  -5  -4   0   19.12    1.71 
  -5  -4   0   18.31    1.54 
  -5  -4   0   20.38    1.34 
   4  -5   0   20.93    1.51 
   4   5   0   17.41    1.75 
   5  -4   0   18.69    1.30 
  -4   5   0   19.44    1.33 
   5  -4   0   19.42    1.80 
   5  -4   0   19.79    1.92 
  -5   4   0   18.78    1.44 
  -4   5   0   19.99    1.44 
  -5   4   0   18.69    1.66 
   5   4   0   20.50    1.87 
  -4   5   0   19.35    1.33 
   4  -5   0   22.51    1.94 
  -4  -5   0   20.57    1.60 
   5   4   0   20.48    1.42 
   5  -4   0   20.00    1.32 
   4   5   0   19.96    1.57 
   4   5   0   18.35    1.79 
   4   5   0   20.55    1.40 
   4   5   0   16.47    1.88 
   5   4   0   20.77    1.42 
  -4  -5   0   20.64    1.76 
  -5   4   0   19.07    1.43 
   4  -5   0   19.64    1.30 
   5   4   0   21.15    1.52 
  -4  -5   0   19.92    1.42 
  -5  -4   0   19.99    1.43 
  -4  -5   0   19.71    1.42 
  -5   4   0   19.07    1.33 
  -5   4   0   18.47    1.40 
  -5   4   0   19.02    1.37 
  -4   5   0   19.33    1.36 
  -4  -5   0   19.96    1.33 
   4  -5   0   18.93    1.82 
  -4  -5   0   20.25    1.33 
   5  -4   0   20.76    1.55 
   4   5   0   19.24    1.48 
  -4   5   0   18.40    1.63 
  -5   4   0   19.81    1.48 
   4  -5   0   19.73    1.32 
  -4  -5   0   20.85    1.44 
   4   5   0   19.47    1.50 
   4  -5   0   20.09    1.35 
  -4   5   0   18.59    1.47 
  -5   5   0    1.09    0.37 
   5   5   0    0.36    0.62 
  -5   5   0    0.57    0.43 
   5   5   0    0.76    0.28 
   5  -5   0    0.62    0.16 
  -5   5   0    0.79    0.19 
  -5  -5   0    0.73    0.26 
  -5   5   0    0.72    0.23 
  -5  -5   0    1.07    0.68 
  -5  -5   0    0.84    0.24 
  -5   5   0    1.11    0.40 
  -5   5   0    0.78    0.28 
  -5  -5   0    0.69    0.40 
  -5   5   0    0.79    0.46 
   5  -5   0    0.63    0.19 
  -5  -5   0    0.08    0.71 
  -5   5   0    0.95    0.24 
  -5  -5   0    0.79    0.29 
  -5  -5   0    0.45    0.23 
   5  -5   0    0.30    1.06 
   5  -5   0    0.82    0.18 
  -5   5   0    1.13    0.65 
  -5  -5   0    0.52    0.35 
   5   5   0    0.92    0.50 
   5  -5   0   -0.12    0.95 
   5  -5   0    0.80    0.50 
  -5   5   0   -0.17    0.89 
   5  -5   0    0.63    0.21 
  -5  -5   0    0.49    0.15 
  -5  -5   0    0.67    0.22 
   0   6   0    1.90    0.48 
   0  -6   0    2.40    0.65 
   0  -6   0    1.95    0.57 
   0  -6   0    1.99    0.31 
   0  -6   0    1.96    0.27 
  -6   0   0    2.06    0.50 
   0   6   0    2.65    0.44 
   0   6   0    2.10    0.45 
   0   6   0    1.91    0.28 
   0   6   0    1.83    0.50 
   0   6   0    2.75    0.34 
   0   6   0    1.82    0.47 
  -6   0   0    1.67    0.33 
   6   0   0    2.26    0.29 
   6   0   0    2.62    0.54 
   6   0   0    2.22    0.73 
   6   0   0    1.49    0.42 
  -6   0   0    2.05    0.37 
   0  -6   0    2.05    0.24 
  -6   0   0    2.44    0.41 
   6   0   0    2.52    0.31 
  -6   0   0    1.97    0.34 
  -6   0   0    2.07    0.51 
   0  -6   0    1.82    0.63 
   0  -6   0    2.97    0.46 
  -6   0   0    2.01    0.30 
   0  -6   0    1.97    0.26 
   1   6   0   15.55    1.13 
  -6   1   0   17.19    1.16 
  -6  -1   0   16.30    1.15 
   1   6   0   16.27    1.45 
   6  -1   0   17.89    1.30 
  -1   6   0   16.98    1.27 
   6   1   0   16.14    1.14 
   1   6   0   15.43    1.22 
   6   1   0   17.01    1.28 
   1   6   0   17.48    1.40 
   6  -1   0   17.32    1.14 
   1   6   0   16.65    1.36 
  -6  -1   0   15.85    1.13 
  -1   6   0   17.25    1.41 
  -1   6   0   16.04    1.09 
   1  -6   0   18.98    1.62 
  -1  -6   0   15.74    1.19 
  -6  -1   0   16.06    1.19 
  -6   1   0   17.01    1.20 
   6   1   0   16.02    1.34 
  -1  -6   0   15.39    1.12 
   6   1   0   16.23    1.40 
  -1  -6   0   16.05    1.11 
   1   6   0   17.65    1.31 
   6  -1   0   15.47    1.44 
  -6  -1   0   16.41    1.16 
  -1   6   0   16.82    1.14 
   6  -1   0   18.05    1.12 
   1  -6   0   17.38    1.12 
   1  -6   0   16.03    1.12 
   1  -6   0   17.45    1.60 
   6  -1   0   17.12    1.16 
  -6   1   0   17.00    1.42 
  -6   1   0   15.87    1.20 
   1  -6   0   17.36    1.18 
  -6   1   0   16.08    1.34 
  -6   1   0   17.25    1.28 
   6  -1   0   15.91    1.34 
   1  -6   0   17.26    1.10 
   6  -1   0   16.60    1.77 
  -1  -6   0   15.92    1.40 
  -1  -6   0   15.51    1.08 
  -6  -1   0   17.12    1.36 
   1   6   0   15.82    1.32 
  -1   6   0   15.63    1.10 
  -1   6   0   17.70    1.29 
  -6   1   0   16.21    1.24 
  -1  -6   0   16.47    1.18 
   6   1   0   15.77    1.15 
  -6  -1   0   16.82    1.22 
  -6   1   0   17.88    1.17 
  -1  -6   0   17.14    1.56 
  -1   6   0   19.51    1.36 
  -1  -6   0   15.64    1.55 
  -2   6   0    0.04    0.26 
   2   6   0   -0.19    0.30 
  -6   2   0    0.24    0.18 
   2  -6   0    0.20    0.35 
   2   6   0   -0.07    0.38 
  -2  -6   0    0.06    0.14 
  -2  -6   0    0.21    0.57 
  -2   6   0   -0.03    0.37 
  -6  -2   0   -0.15    0.23 
  -2  -6   0    0.15    0.31 
  -2  -6   0    0.27    0.19 
   6   2   0    0.44    0.48 
   2  -6   0    0.13    0.10 
  -2   6   0    0.51    0.67 
  -6   2   0    0.14    0.36 
   2  -6   0    0.04    0.14 
  -6   2   0    0.16    0.21 
  -6   2   0    0.09    0.22 
  -6  -2   0    0.00    0.46 
  -6  -2   0   -0.10    0.41 
   2  -6   0    0.11    0.21 
  -6  -2   0    0.10    0.21 
   2  -6   0    0.47    0.64 
   6  -2   0    0.00    0.09 
   6  -2   0    0.21    0.15 
   6  -2   0    0.03    0.15 
   6   2   0   -0.05    0.16 
  -2   6   0    0.31    0.23 
  -6  -2   0    0.13    0.15 
   2  -6   0    0.13    0.12 
  -6   2   0    0.14    0.44 
  -6   2   0   -0.67    0.42 
  -2  -6   0    0.14    0.21 
  -6   2   0    0.43    0.21 
  -2   6   0    0.21    0.21 
   2   6   0    0.54    0.44 
   6  -2   0    0.12    0.12 
   2  -6   0    0.37    0.60 
  -2  -6   0   -0.01    0.09 
  -2  -6   0    0.05    0.28 
  -2  -6   0    0.31    0.60 
   6  -2   0    1.37    0.84 
   6  -2   0    0.10    0.37 
  -6   2   0    0.24    0.17 
   6   2   0    0.69    0.42 
   2   6   0    0.67    0.59 
  -2   6   0   -0.03    0.15 
  -2   6   0    0.46    0.35 
   2   6   0   -0.18    0.41 
   2   6   0    0.09    0.27 
  -6  -2   0    0.13    0.18 
  -2  -6   0   -0.04    0.18 
   6   2   0    0.17    0.15 
   6  -2   0   -0.14    0.55 
  -3  -6   0    4.09    0.43 
  -6   3   0    3.76    0.55 
  -6   3   0    3.75    0.60 
   6  -3   0    3.11    1.09 
  -6  -3   0    5.06    0.81 
  -3  -6   0    4.10    0.64 
   6  -3   0    3.80    0.39 
   6  -3   0    3.72    0.65 
  -3   6   0    3.81    0.42 
  -3   6   0    4.62    0.58 
  -3   6   0    3.73    0.40 
   3  -6   0    3.78    0.37 
   3  -6   0    3.53    0.91 
  -6   3   0    3.19    0.71 
   3  -6   0    3.48    0.60 
  -6  -3   0    4.60    0.57 
   3  -6   0    4.54    0.99 
  -3  -6   0    4.57    0.55 
   6   3   0    4.40    0.48 
   6  -3   0    2.88    0.80 
  -6  -3   0    4.61    0.48 
  -6  -3   0    4.00    0.51 
   6  -3   0    3.95    0.42 
   6   3   0    4.62    0.73 
   6  -3   0    3.53    0.35 
  -3   6   0    2.96    0.67 
  -3  -6   0    4.33    0.38 
   3   6   0    3.69    0.84 
   6   3   0    4.55    1.03 
  -3  -6   0    4.23    0.80 
  -3   6   0    3.51    0.53 
  -3   6   0    4.02    0.57 
  -3   6   0    3.57    0.48 
  -6  -3   0    4.23    0.41 
   6   3   0    3.48    0.64 
  -6   3   0    4.11    0.48 
  -6   3   0    3.88    0.46 
  -6   3   0    3.47    0.49 
  -6  -3   0    4.02    0.47 
  -3  -6   0    4.27    0.48 
  -6   3   0    3.13    0.72 
   3   6   0    4.43    0.70 
   6   3   0    3.83    0.52 
   6   3   0    4.29    0.64 
   6  -3   0    3.96    0.43 
   6   3   0    3.42    0.46 
  -3   6   0    3.52    0.46 
  -3  -6   0    4.00    0.48 
  -3  -6   0    4.76    0.62 
   3  -6   0    4.01    0.51 
   3  -6   0    3.91    0.42 
   3  -6   0    3.91    0.40 
   3   6   0    4.43    0.59 
  -3   6   0    4.22    0.61 
   3   6   0    4.07    1.00 
  -6  -3   0    4.28    0.71 
  -6   3   0    3.58    0.53 
  -6   3   0    3.58    0.61 
  -3  -6   0    3.70    0.81 
   6   4   0    0.74    0.24 
   4  -6   0    1.31    0.97 
  -6   4   0    0.70    0.38 
   6   4   0    1.24    0.48 
   6   4   0    1.25    0.41 
  -6   4   0    0.70    0.23 
   6  -4   0    0.54    0.20 
  -6  -4   0    0.82    0.35 
  -6  -4   0    0.97    0.18 
  -6   4   0    0.94    0.32 
   6   4   0    0.59    0.68 
   6   4   0    0.95    1.22 
   4  -6   0    0.68    0.17 
  -4  -6   0    0.99    0.28 
  -4  -6   0    0.94    0.35 
  -4  -6   0    1.15    0.29 
  -4   6   0    0.53    0.21 
   4   6   0    0.31    0.68 
  -4  -6   0    0.07    0.83 
   6  -4   0    0.75    0.16 
  -6   4   0    0.59    0.38 
   6  -4   0    1.02    0.52 
  -4  -6   0    0.85    0.36 
  -4   6   0    0.45    0.35 
  -6  -4   0    1.86    0.73 
   4  -6   0    0.87    0.30 
   6  -4   0    0.77    0.97 
   6  -4   0   -0.50    1.24 
   4  -6   0    0.68    0.49 
   4   6   0    0.94    0.33 
   4   6   0    1.82    0.67 
  -6   4   0    0.62    0.28 
   6   4   0    1.00    0.53 
  -6  -4   0    0.80    0.30 
  -6  -4   0    0.90    0.26 
  -4   6   0    0.44    0.29 
  -4   6   0    0.84    0.28 
  -4   6   0    0.85    0.66 
   4  -6   0    0.48    0.16 
   4  -6   0    0.49    0.35 
  -6  -4   0    0.82    0.21 
  -6   4   0    0.59    0.20 
  -4  -6   0    0.95    0.19 
  -4  -6   0    0.77    0.39 
   4  -6   0    1.67    1.06 
  -4  -6   0    1.12    0.79 
   6  -4   0    0.63    0.16 
  -6   4   0    0.70    0.29 
   4  -6   0    0.58    0.24 
   6  -4   0    0.70    0.20 
  -6  -4   0    0.85    0.32 
  -4  -6   0    0.88    0.17 
   6  -4   0    0.39    0.27 
   6   4   0    0.84    0.83 
  -6   4   0    1.13    0.72 
  -4   6   0    0.04    0.46 
   4   6   0    0.27    1.03 
  -4  -6   0    1.01    0.27 
  -4   6   0    0.50    0.20 
  -6   4   0    1.35    1.23 
  -6   4   0    1.19    0.55 
  -5  -6   0   28.59    1.96 
  -5  -6   0   28.32    1.91 
  -6   5   0   27.45    2.04 
  -6   5   0   28.30    1.84 
  -6   5   0   26.72    1.98 
  -6   5   0   28.31    1.88 
  -5   6   0   27.96    2.05 
  -5   6   0   28.75    1.86 
   6   5   0   28.59    1.96 
   6   5   0   26.87    1.79 
  -5  -6   0   28.44    1.84 
  -6  -5   0   30.22    1.96 
  -6  -5   0   29.63    2.10 
   5   6   0   31.09    2.03 
  -5   6   0   28.13    1.93 
   6   5   0   27.80    2.48 
   5  -6   0   26.24    3.05 
   5   6   0   26.89    2.45 
   5  -6   0   29.33    1.93 
  -5  -6   0   28.85    1.90 
   6   5   0   29.02    2.21 
   5   6   0   26.60    1.78 
  -6   5   0   28.35    1.88 
   5  -6   0   27.80    1.81 
  -6  -5   0   27.84    1.89 
   6  -5   0   27.20    1.90 
  -5   6   0   27.61    2.16 
   5  -6   0   30.87    2.24 
   6  -5   0   28.86    1.93 
   6  -5   0   29.86    3.13 
  -6   5   0   28.70    1.95 
  -6  -5   0   28.60    1.81 
  -6   5   0   29.69    1.83 
  -6   5   0   27.26    2.14 
   5  -6   0   29.77    1.85 
  -6   5   0   26.39    2.09 
  -5  -6   0   27.59    1.80 
   6  -5   0   28.18    1.84 
  -5  -6   0   27.51    2.07 
  -5   6   0   27.10    2.00 
   6  -5   0   27.34    2.22 
  -5   6   0   27.77    1.86 
   5  -6   0   29.13    1.88 
  -6  -5   0   28.44    1.90 
   6  -5   0   29.38    1.88 
  -6  -6   0   27.18    1.67 
   6  -6   0   21.39    1.55 
   6  -6   0   23.14    1.62 
  -6  -6   0   27.87    1.78 
   6   6   0   26.89    1.76 
   6  -6   0   23.05    1.71 
  -6  -6   0   27.48    1.61 
  -6  -6   0   24.65    1.58 
   6  -6   0   21.22    1.59 
   6  -6   0   21.73    1.67 
   6  -6   0   22.00    1.58 
  -6   6   0   22.46    1.86 
   6  -6   0   21.38    1.57 
   6  -6   0   22.23    1.66 
  -6   6   0   22.43    1.64 
  -6   6   0   19.50    2.38 
  -6  -6   0   27.15    1.66 
  -6   6   0   21.94    1.76 
  -6  -6   0   28.56    1.63 
   6   6   0   27.49    1.56 
   6  -6   0   21.95    1.57 
   0   7   0   -0.22    0.27 
   0  -7   0    0.29    0.82 
   7   0   0   -0.12    0.48 
   0  -7   0   -0.26    0.77 
   0   7   0   -0.02    0.56 
  -7   0   0    0.43    0.61 
  -7   0   0    0.13    0.20 
  -7   0   0    0.20    0.27 
   0   7   0   -0.10    0.59 
   0  -7   0    0.00    0.09 
  -7   0   0    0.33    0.26 
   7   0   0    0.23    0.18 
   7   0   0    0.23    0.71 
   7   0   0    0.17    0.11 
  -7   0   0    0.39    0.15 
   0  -7   0    0.11    0.26 
   0  -7   0    0.33    0.18 
   7   0   0    0.28    0.39 
   7   0   0    0.50    0.18 
  -7   0   0    0.19    0.19 
   0   7   0    0.32    0.42 
  -7   0   0    0.38    0.19 
   1  -7   0    2.97    0.45 
   7   1   0    2.89    0.44 
  -7   1   0    2.80    0.72 
  -1   7   0    3.67    0.57 
  -7  -1   0    3.30    0.46 
  -7  -1   0    3.13    0.45 
  -7  -1   0    3.55    0.57 
   1   7   0    2.79    0.72 
   1   7   0    3.83    0.74 
  -1  -7   0    3.36    0.32 
  -7   1   0    2.76    0.63 
   7  -1   0    3.02    0.39 
  -1  -7   0    3.76    0.41 
   7  -1   0    3.44    0.69 
  -7  -1   0    3.20    0.36 
   1  -7   0    3.29    0.36 
   7   1   0    3.80    0.71 
  -1   7   0    3.63    0.82 
   1  -7   0    2.91    0.95 
   1  -7   0    2.27    0.92 
  -1   7   0    3.22    0.39 
  -7  -1   0    3.13    0.47 
   7   1   0    3.37    0.42 
  -1  -7   0    1.89    0.96 
   1  -7   0    3.33    0.39 
  -7  -1   0    2.84    0.78 
  -1  -7   0    4.13    0.56 
  -7   1   0    3.34    0.38 
  -1   7   0    4.11    0.66 
  -1   7   0    2.70    0.37 
   1  -7   0    3.40    0.33 
  -1   7   0    2.79    0.69 
  -1   7   0    3.66    0.75 
   7  -1   0    2.94    0.87 
   7  -1   0    2.92    1.28 
   7  -1   0    2.86    0.36 
   7  -1   0    2.94    0.32 
  -7  -1   0    3.76    0.78 
  -1  -7   0    3.47    0.98 
   7   1   0    3.30    0.59 
  -7   1   0    3.42    0.47 
   7   1   0    3.78    0.86 
  -7   1   0    2.98    0.47 
  -7   1   0    3.30    0.45 
  -7   1   0    3.10    0.41 
  -7   1   0    2.72    0.76 
   1   7   0    2.63    0.84 
   7   1   0    3.29    0.39 
   1   7   0    2.90    0.52 
  -7   1   0    3.33    0.50 
  -7  -1   0    3.76    0.41 
   7  -2   0    1.37    0.28 
  -7   2   0    1.40    0.72 
  -2   7   0    1.78    0.40 
  -2   7   0    1.25    0.37 
  -2   7   0    1.25    0.26 
  -2   7   0    1.31    0.60 
  -2   7   0    1.21    0.25 
   7   2   0    1.77    0.51 
   7  -2   0    1.37    0.23 
   2  -7   0    0.16    1.00 
   7   2   0    1.82    0.31 
   2   7   0    1.92    1.53 
   2  -7   0    1.37    0.23 
   7  -2   0    1.34    0.24 
   2  -7   0    0.67    0.51 
  -7   2   0    1.35    0.58 
   2   7   0    1.90    0.42 
  -2   7   0    1.64    0.48 
  -2  -7   0    1.42    0.22 
  -7   2   0    1.80    0.48 
   2  -7   0    1.49    0.34 
   2  -7   0    1.53    0.27 
   2  -7   0    1.34    0.26 
   7   2   0    0.68    0.57 
   7  -2   0    2.42    1.49 
  -7   2   0    1.53    0.34 
  -7   2   0    0.59    0.72 
   7  -2   0   -0.09    0.88 
  -7   2   0    1.89    0.36 
   7   2   0    2.20    0.81 
  -2   7   0    2.05    0.73 
  -7   2   0    1.32    0.36 
  -7   2   0    1.40    0.30 
   7   2   0    1.81    0.30 
   7   2   0    1.54    0.34 
  -7  -2   0    2.16    0.73 
  -7  -2   0    2.12    0.35 
   7  -2   0    1.41    0.40 
  -2   7   0    1.28    0.24 
  -2   7   0    1.44    0.61 
  -7   2   0    1.43    0.37 
  -7  -2   0    2.04    0.42 
   7  -2   0    1.25    0.58 
  -7   2   0    1.28    0.30 
   2   7   0    2.30    0.69 
   7  -2   0    1.51    0.31 
  -7  -2   0    1.33    0.37 
  -7  -2   0    1.56    0.27 
  -2  -7   0    1.50    0.27 
  -2  -7   0    1.40    0.90 
   7   3   0    1.70    0.35 
  -3   7   0    1.05    0.80 
   3   7   0    2.52    0.83 
  -7   3   0    1.89    0.33 
   3  -7   0    1.70    0.30 
  -7   3   0    1.98    0.67 
   7  -3   0    2.13    0.28 
   7  -3   0    2.10    0.25 
  -7   3   0    2.14    0.36 
   7   3   0    1.84    0.32 
   7  -3   0    2.80    0.34 
  -3   7   0    1.21    0.36 
   7   3   0    1.85    0.34 
   7  -3   0    1.38    0.30 
   3   7   0    2.10    0.48 
   7   3   0    1.58    0.66 
  -3   7   0    1.83    0.52 
  -7   3   0    2.47    0.33 
  -7  -3   0    1.36    0.28 
  -7  -3   0    1.68    0.33 
  -7  -3   0    0.12    0.81 
  -7   3   0    2.27    0.40 
  -3  -7   0    1.24    0.31 
  -3  -7   0    1.31    0.43 
  -3  -7   0    2.55    1.09 
  -3   7   0    1.88    0.29 
  -3   7   0    1.56    0.42 
  -7  -3   0    1.70    0.34 
  -7   3   0    0.23    0.77 
   3  -7   0    1.81    0.61 
  -7   3   0    1.89    0.53 
   3   7   0    1.33    0.74 
   3  -7   0    1.38    0.47 
   3  -7   0    1.69    0.25 
   7  -3   0    1.88    0.69 
   7   3   0    1.12    0.95 
   7   3   0    1.66    0.61 
  -7  -3   0    1.61    0.40 
  -7   3   0    1.58    0.43 
   3   7   0    2.14    1.20 
  -7  -3   0    2.03    0.44 
  -3   7   0    1.35    0.26 
  -3  -7   0    1.82    0.27 
  -3   7   0    2.71    0.68 
  -3   7   0    2.34    0.37 
   7  -3   0    2.58    0.37 
  -7  -3   0    1.77    0.29 
  -3  -7   0    1.73    0.29 
   7  -3   0    2.95    1.22 
   3  -7   0    0.89    1.54 
  -7  -4   0    0.87    0.19 
   7  -4   0    0.71    0.25 
  -7   4   0    0.86    0.22 
   4  -7   0    0.85    0.19 
  -4   7   0    0.64    0.34 
   7   4   0    0.45    0.35 
  -7  -4   0    0.55    0.16 
   7  -4   0    0.82    0.18 
  -4   7   0    0.94    0.25 
  -4   7   0    0.78    0.19 
  -7  -4   0   -0.01    0.43 
   4   7   0    1.35    0.85 
   7  -4   0    0.95    0.21 
  -4   7   0    0.90    0.18 
   7   4   0    0.90    0.75 
   7  -4   0    0.66    0.22 
   7  -4   0    0.87    0.77 
  -7   4   0    1.05    0.48 
  -7   4   0    1.12    0.53 
  -7   4   0    0.88    0.19 
  -4  -7   0    0.83    0.20 
   4  -7   0    0.91    0.32 
   4  -7   0    0.92    0.24 
  -7   4   0    0.91    0.27 
  -7   4   0    0.00    0.80 
  -7  -4   0    0.45    0.21 
   4  -7   0    1.05    0.24 
   4   7   0    0.61    0.14 
  -7  -4   0    0.43    0.27 
  -7   4   0    0.70    0.24 
   7   4   0    0.72    0.25 
  -7   4   0    0.74    0.27 
  -4  -7   0    0.74    0.19 
  -4  -7   0    1.12    0.53 
  -4  -7   0    0.39    0.29 
  -4   7   0   -0.27    0.69 
  -4   7   0    0.94    0.50 
   7  -4   0    0.84    0.23 
  -7  -4   0    0.51    0.36 
  -7   4   0    0.92    0.37 
   7  -4   0    0.79    0.19 
   4  -7   0    0.74    0.21 
   4  -7   0    0.63    0.52 
   4  -7   0    0.23    0.67 
  -7   4   0    0.70    0.29 
   7  -4   0    0.53    0.21 
   4   7   0    1.07    0.34 
   4  -7   0    0.94    0.27 
  -7  -4   0    0.41    0.27 
   4   7   0    0.82    1.41 
  -5   7   0    2.65    0.87 
  -5  -7   0    1.49    0.72 
   5  -7   0    2.27    0.29 
   5  -7   0    1.97    0.38 
   7  -5   0    2.17    0.41 
  -5   7   0    1.96    0.28 
   7  -5   0    2.20    0.36 
  -5   7   0    2.35    0.33 
  -5  -7   0    1.80    0.29 
  -5  -7   0    2.00    0.32 
  -5  -7   0    2.03    0.27 
   7  -5   0    2.26    0.31 
  -5  -7   0    1.67    0.26 
   5  -7   0    1.84    0.25 
   7  -5   0    2.07    0.27 
  -5   7   0    2.33    0.52 
  -7  -5   0    1.60    0.29 
   7   5   0    2.26    0.39 
  -5   7   0    2.18    0.43 
  -5   7   0    1.77    0.28 
  -7   5   0    2.00    0.44 
   5   7   0    1.93    0.24 
  -7  -5   0    1.61    0.31 
   7  -5   0    2.08    0.31 
   7  -5   0    2.16    0.56 
  -5  -7   0    1.81    0.23 
   5  -7   0    2.08    0.28 
   5   7   0    2.41    0.40 
   5   7   0    1.77    0.24 
  -7   5   0    2.30    0.89 
   5   7   0    2.06    0.44 
  -7  -5   0    1.83    0.27 
  -5   7   0    0.70    0.94 
  -7  -5   0    2.16    0.33 
  -7   5   0    2.23    0.30 
   5  -7   0    2.18    0.38 
   5  -7   0    2.12    0.29 
   7  -5   0    2.15    0.30 
   7  -5   0    1.91    0.31 
   7   5   0    1.93    0.25 
   7   5   0    1.96    0.32 
   7   5   0    1.68    0.25 
   7  -5   0    1.84    0.26 
  -7   5   0    1.76    0.29 
  -7   5   0    1.94    0.33 
  -7   5   0    2.78    0.69 
  -7  -5   0    2.07    0.24 
   6  -7   0   12.34    0.96 
   7   6   0   14.59    0.91 
   7  -6   0   11.80    0.92 
  -6   7   0   15.67    1.57 
   6   7   0   13.74    0.91 
  -7  -6   0   16.42    1.35 
  -7   6   0   12.26    1.15 
  -7   6   0   11.74    0.92 
   6   7   0   14.50    0.93 
  -6   7   0   12.33    0.95 
   7  -6   0   11.55    0.93 
  -7  -6   0   14.19    0.93 
   7  -6   0   13.23    1.01 
  -7  -6   0   14.17    1.01 
  -6   7   0   12.69    0.93 
  -6  -7   0   13.75    0.92 
  -6   7   0   13.24    1.17 
   6  -7   0   12.61    0.95 
  -6   7   0   11.39    1.04 
   6   7   0   14.06    1.03 
   7  -6   0   11.68    0.95 
   7  -6   0   12.92    1.02 
   6  -7   0   12.04    0.92 
  -7   6   0   12.18    0.95 
   6   7   0   15.55    1.13 
   6  -7   0   11.64    1.03 
   6  -7   0   12.44    0.93 
   6  -7   0   12.73    1.01 
   7   6   0   16.29    1.12 
   6  -7   0   12.20    1.04 
  -6  -7   0   14.13    0.88 
   7   6   0   14.77    0.93 
  -6  -7   0   13.63    0.97 
   7   6   0   14.61    1.01 
   7  -6   0   12.43    1.02 
  -6  -7   0   14.60    0.94 
   7  -6   0   12.74    0.96 
  -7  -6   0   14.87    0.90 
  -6  -7   0   15.21    1.03 
  -7  -6   0   14.69    0.95 
  -7  -6   0   14.67    1.02 
   7  -6   0   12.21    0.93 
  -7   7   0   -0.09    0.22 
   7   7   0    0.27    0.24 
  -7  -7   0    0.29    0.12 
   7   7   0    0.18    0.10 
  -7   7   0    0.10    0.10 
   7  -7   0    0.06    0.16 
   7  -7   0    0.21    0.10 
   7  -7   0    0.10    0.24 
  -7  -7   0    0.26    0.20 
   7  -7   0    0.12    0.12 
  -7   7   0    0.19    0.12 
  -7  -7   0    0.43    0.12 
   7  -7   0    0.13    0.12 
  -7   7   0    0.33    0.37 
  -8   0   0    0.42    0.35 
   0  -8   0    0.00    0.22 
   0   8   0    0.14    1.00 
   0   8   0   -0.12    0.33 
   8   0   0    0.16    0.16 
   8   0   0   -0.94    1.08 
   8   0   0    0.08    0.22 
  -8   0   0    0.37    0.23 
   8   0   0   -0.01    0.15 
   0   8   0    0.23    0.10 
   0   8   0    0.94    0.63 
   0  -8   0    0.17    0.11 
  -8   0   0    0.22    0.79 
  -8   0   0    0.10    0.24 
  -8   0   0    0.10    0.16 
  -8   0   0    0.12    0.23 
   0  -8   0    0.34    0.18 
  -8   0   0    0.54    0.38 
   8   0   0    0.43    0.27 
   0  -8   0    0.19    0.40 
   0   8   0    0.22    0.10 
  -1   8   0    1.59    0.21 
  -1  -8   0    1.74    0.25 
  -8   1   0    2.10    0.37 
   8   1   0    1.88    0.40 
  -1   8   0    1.34    0.26 
  -8   1   0    1.64    0.35 
   1  -8   0    1.58    0.74 
   8  -1   0    3.03    0.82 
  -8  -1   0    1.46    0.42 
   8   1   0    1.84    0.32 
  -1   8   0    0.55    0.92 
  -8  -1   0    1.77    0.34 
  -1  -8   0    2.22    0.50 
   1   8   0    1.92    1.17 
  -8   1   0    1.90    0.45 
   1  -8   0    1.68    0.24 
  -1   8   0    1.69    0.65 
   8  -1   0    2.15    0.49 
  -1  -8   0    1.59    0.30 
  -8   1   0    1.35    0.29 
   1  -8   0    1.40    0.33 
  -1   8   0    1.93    0.47 
   8   1   0    1.56    0.80 
   8   1   0    1.90    0.35 
  -8  -1   0    2.24    0.46 
  -8  -1   0    1.59    0.33 
   8   1   0    1.70    0.32 
  -8   1   0    1.20    0.42 
  -1  -8   0    1.83    0.35 
  -8   1   0    2.06    0.32 
  -8  -1   0    1.33    0.28 
   8  -1   0    2.04    0.35 
  -8  -1   0    1.82    0.31 
   1  -8   0    1.29    0.41 
  -8   1   0    2.49    0.84 
   8  -1   0    1.89    0.33 
   8  -1   0    1.72    0.29 
   1   8   0    2.38    0.54 
   1   8   0    1.74    0.34 
  -8   1   0    1.54    0.34 
   1  -8   0    1.60    0.32 
   1  -8   0    1.95    0.48 
   8  -1   0    1.97    0.27 
  -8  -1   0    1.54    0.31 
   1   8   0    0.48    0.69 
   2  -8   0    5.11    0.47 
  -8  -2   0    5.84    0.63 
  -2  -8   0    5.60    0.89 
   8   2   0    6.29    0.70 
   8  -2   0    5.61    0.49 
  -2   8   0    6.88    1.16 
  -8   2   0    4.80    0.62 
   8  -2   0    5.85    0.54 
   8  -2   0    5.36    0.48 
   8  -2   0    6.11    0.58 
  -8   2   0    5.42    0.84 
   2   8   0    6.03    0.47 
  -8  -2   0    5.97    0.51 
   2  -8   0    5.67    0.56 
   2  -8   0    3.67    0.89 
   2  -8   0    5.15    0.71 
   2  -8   0    5.64    0.56 
  -2  -8   0    6.37    0.64 
   2   8   0    6.89    0.80 
   8   2   0    6.36    0.58 
  -8  -2   0    6.25    0.54 
  -8  -2   0    6.23    0.48 
   2  -8   0    5.43    0.46 
  -2  -8   0    5.55    0.57 
  -2   8   0    5.52    0.87 
  -2   8   0    5.44    0.47 
   2   8   0    5.45    0.69 
  -8   2   0    5.61    0.62 
  -2  -8   0    6.12    0.45 
   2  -8   0    5.07    0.60 
  -8  -2   0    5.92    0.64 
  -8  -2   0    6.25    0.60 
   8   2   0    7.10    0.71 
   8   2   0    6.45    1.06 
   2  -8   0    5.89    0.50 
  -2   8   0    4.84    0.47 
  -2   8   0    5.43    0.46 
  -2  -8   0    5.71    0.46 
  -8   2   0    5.71    0.53 
  -2   8   0    5.15    1.08 
  -8   2   0    6.53    0.81 
   8  -2   0    5.68    0.53 
  -8  -2   0    5.90    0.86 
  -8   2   0    5.53    0.80 
   8  -2   0    6.03    0.61 
  -8   2   0    5.69    0.52 
   2  -8   0    5.17    0.62 
  -8   2   0    5.62    0.64 
  -2  -8   0    5.44    0.54 
  -8  -2   0    6.58    0.75 
  -2   8   0    4.64    0.69 
   2   8   0    5.45    1.16 
   8   2   0    5.68    0.51 
   2   8   0    5.62    1.53 
  -2  -8   0    5.41    0.45 
  -8   2   0    5.52    0.50 
   2   8   0    5.18    0.48 
   8   2   0    5.95    0.56 
   8  -2   0    5.26    1.02 
   8   2   0    5.88    0.92 
  -3   8   0    4.55    0.41 
   8   3   0    4.71    0.51 
  -8   3   0    4.66    0.62 
   3  -8   0    4.67    0.55 
   3  -8   0    5.24    0.51 
  -3   8   0    3.82    1.16 
  -8  -3   0    4.61    0.47 
   8   3   0    4.97    0.47 
  -8  -3   0    3.51    0.60 
  -3   8   0    4.97    0.71 
   8   3   0    4.83    0.51 
  -8   3   0    4.56    0.58 
   8  -3   0    4.47    0.65 
  -8   3   0    4.85    0.79 
   3   8   0    6.02    1.76 
  -3  -8   0    5.11    0.45 
  -3   8   0    4.23    0.42 
   3   8   0    4.79    0.61 
   3  -8   0    4.87    0.76 
  -3  -8   0    4.28    0.45 
  -8  -3   0    6.10    0.98 
   3  -8   0    4.64    0.44 
   3   8   0    4.71    0.39 
   8  -3   0    4.43    0.42 
  -8  -3   0    4.19    0.49 
  -8   3   0    4.74    0.58 
   8  -3   0    4.91    0.46 
   8  -3   0    4.61    0.42 
   8  -3   0    4.86    0.50 
  -3  -8   0    5.12    0.41 
  -3   8   0    4.60    0.45 
  -8   3   0    4.44    0.45 
   3  -8   0    4.37    0.40 
   8   3   0    4.91    0.60 
  -3   8   0    4.42    0.39 
  -8   3   0    4.59    0.44 
   3  -8   0    3.82    0.62 
   8  -3   0    5.26    0.63 
  -8   3   0    4.73    0.49 
  -3  -8   0    4.04    0.50 
  -8  -3   0    4.87    0.41 
   3   8   0    4.57    0.40 
  -3   8   0    6.23    0.91 
   8   3   0    4.33    0.60 
   3   8   0    5.69    0.75 
   3  -8   0    4.82    0.63 
  -3  -8   0    5.01    0.74 
   3  -8   0    4.75    0.48 
  -8  -3   0    4.61    0.44 
  -8   4   0    1.82    0.67 
   8  -4   0    2.04    0.38 
  -8  -4   0    2.56    0.30 
   4  -8   0    2.08    0.27 
  -4   8   0    2.68    0.75 
  -4   8   0    2.29    0.28 
  -8  -4   0    2.49    0.27 
   8   4   0    2.22    0.29 
   4  -8   0    2.24    0.42 
   4   8   0    2.60    0.27 
  -8  -4   0    2.40    0.35 
  -8   4   0    2.17    0.31 
   8   4   0    2.67    0.40 
   8   4   0    2.92    0.49 
  -4   8   0    2.40    0.29 
   8  -4   0    2.20    0.37 
   8  -4   0    1.93    0.27 
  -4   8   0    1.92    0.40 
   4  -8   0    2.42    0.36 
   4   8   0    3.11    0.44 
   8   4   0    2.70    0.33 
  -4  -8   0    2.34    0.46 
  -8  -4   0    2.15    0.50 
  -4   8   0    2.28    0.29 
  -4  -8   0    2.67    0.32 
   8  -4   0    2.42    0.42 
  -4   8   0    2.14    0.47 
  -8   4   0    2.06    0.35 
  -8   4   0    2.40    0.31 
   4   8   0    3.09    0.53 
   4  -8   0    2.24    0.30 
   8  -4   0    2.08    0.30 
  -4  -8   0    2.41    0.26 
   4  -8   0    2.29    0.28 
   4  -8   0    2.17    0.37 
  -4  -8   0    2.41    0.27 
  -4  -8   0    2.64    0.28 
   8  -4   0    2.18    0.28 
  -8   4   0    1.73    0.40 
   8   4   0    2.14    0.39 
  -8  -4   0    2.69    0.38 
   4   8   0    2.72    0.27 
   4   8   0    2.30    1.19 
  -8   5   0    0.55    0.92 
   5   8   0   -0.04    0.08 
   8   5   0    0.08    0.15 
  -8  -5   0    0.48    0.61 
   8  -5   0    0.11    0.17 
  -5   8   0    0.01    0.12 
   5   8   0    0.14    0.18 
   8  -5   0    0.05    0.10 
   5  -8   0   -0.01    0.13 
   8   5   0    0.04    0.22 
   8  -5   0    0.00    0.14 
  -5   8   0   -0.15    0.22 
  -8  -5   0   -0.04    0.12 
  -8   5   0    0.22    0.34 
  -8  -5   0    0.05    0.10 
  -8   5   0    0.10    0.18 
  -5  -8   0   -0.10    0.09 
  -5  -8   0   -0.18    0.17 
   5  -8   0   -0.05    0.20 
   8   5   0   -0.09    0.26 
  -8  -5   0    0.11    0.16 
   5   8   0   -0.10    0.09 
   8  -5   0    0.03    0.21 
  -8  -5   0   -0.20    0.19 
   5  -8   0   -0.11    0.13 
  -5   8   0    0.28    0.44 
   5  -8   0   -0.07    0.11 
  -8   5   0   -0.03    0.16 
   8  -5   0    0.04    0.12 
  -5  -8   0    0.05    0.10 
  -5   8   0    0.30    0.93 
   5   8   0   -0.11    0.31 
   8  -5   0    0.22    0.18 
   8  -5   0   -0.05    0.27 
   5  -8   0    0.15    0.16 
   8   6   0    0.94    0.34 
   6   8   0    1.21    0.20 
   8  -6   0    1.48    0.35 
   6  -8   0    1.00    0.26 
   8  -6   0    2.33    0.34 
   6  -8   0    1.52    0.25 
   8  -6   0    1.62    0.21 
   8  -6   0    1.92    0.24 
  -8   6   0    1.22    0.43 
   8  -6   0    1.45    0.24 
  -6  -8   0    1.64    0.22 
  -8   6   0    2.10    0.26 
   8  -6   0    1.69    0.25 
   6  -8   0    1.72    0.21 
   8  -6   0    2.09    0.32 
  -8  -6   0    1.61    0.28 
   8   6   0    1.64    0.30 
  -6   8   0    1.05    0.41 
  -8  -6   0    1.13    0.28 
  -6   8   0    1.58    0.23 
  -6   8   0    2.13    0.42 
   6  -8   0    1.39    0.32 
   6   8   0    1.04    0.29 
  -6  -8   0    1.55    0.21 
  -7   8   0    0.86    0.25 
  -8  -7   0    0.56    0.22 
  -7  -8   0    0.55    0.21 
   7  -8   0    0.44    0.33 
  -8   7   0    0.54    0.13 
   8  -7   0    0.52    0.18 
   7  -8   0    0.59    0.16 
   7  -8   0    0.60    0.19 
  -7   8   0    0.22    0.38 
   8  -7   0    0.67    0.16 
   8  -7   0    0.76    0.17 
  -8   7   0    0.49    0.38 
  -7  -8   0    0.86    0.16 
   7  -8   0    0.90    0.15 
   7   8   0    0.78    0.18 
  -7  -8   0    0.92    0.16 
  -8  -7   0    0.70    0.14 
   8  -7   0    0.96    0.19 
  -7   8   0    0.91    0.16 
  -8  -7   0    1.05    0.17 
   8   7   0    0.98    0.22 
   7   8   0    0.58    0.24 
   8   7   0    1.11    0.21 
   8   7   0    0.88    0.23 
   8  -7   0    1.16    0.16 
  -8  -8   0   21.21    1.42 
   8  -8   0   23.65    1.46 
   8  -8   0   21.82    1.49 
  -8   8   0   25.55    1.47 
   8  -8   0   23.07    1.46 
   8  -8   0   24.16    1.46 
   8   8   0   22.14    1.61 
   8   8   0   22.41    1.55 
   8   8   0   20.03    1.52 
   8  -8   0   25.60    1.75 
   9   0   0    0.10    0.25 
   9   0   0    0.01    0.14 
   0  -9   0    0.03    0.09 
  -9   0   0    0.00    0.12 
  -9   0   0   -0.21    0.33 
   0  -9   0    0.02    0.30 
  -9   0   0    0.11    0.44 
  -9   0   0    0.00    0.11 
  -9   0   0    0.02    0.16 
   0   9   0    0.44    0.36 
   0   9   0    0.00    0.08 
  -9   0   0    0.04    0.32 
   0  -9   0    0.05    0.11 
   9   0   0   -0.04    0.14 
   0  -9   0    0.05    0.08 
   9   0   0    0.44    0.28 
   0   9   0   -0.22    0.23 
   0   9   0    0.01    0.08 
   9   0   0    0.04    0.10 
   0   9   0   -0.66    0.82 
  -9   0   0    0.04    0.25 
   9   1   0    0.80    0.24 
   9  -1   0    0.79    0.29 
  -1   9   0    0.81    0.40 
   9   1   0    1.06    0.21 
  -1  -9   0    0.83    0.34 
  -9  -1   0    0.24    0.40 
  -9   1   0    0.70    0.18 
  -1  -9   0    1.04    0.19 
   1   9   0    0.69    0.39 
   9   1   0    0.72    0.29 
  -9  -1   0    0.77    0.18 
  -1  -9   0    1.01    0.18 
   1  -9   0    0.75    0.17 
  -9   1   0    0.32    0.33 
  -9   1   0    0.85    0.19 
  -1   9   0    0.86    0.83 
  -9  -1   0    0.89    0.19 
  -9   1   0    0.55    0.30 
   1   9   0    0.96    0.19 
   9  -1   0    0.66    0.21 
   9  -1   0    0.65    0.20 
  -1   9   0    0.87    0.18 
   9   1   0    0.83    0.23 
   1   9   0    0.41    0.95 
   1  -9   0    0.86    0.35 
   1   9   0    0.74    0.29 
   1  -9   0    0.79    0.25 
  -1   9   0    0.81    0.30 
   9  -1   0    0.82    0.31 
  -9  -1   0    0.80    0.29 
  -9  -1   0    0.98    0.22 
  -1   9   0    0.81    0.17 
  -9   1   0    0.79    0.48 
  -9   1   0    0.77    0.22 
   1  -9   0    0.93    0.18 
   9  -1   0    0.82    0.19 
  -1  -9   0    0.82    0.16 
   1  -9   0    0.70    0.15 
  -9  -1   0    0.51    0.43 
  -2   9   0    0.67    0.41 
  -2  -9   0    0.51    0.13 
  -2  -9   0    0.71    0.15 
   2  -9   0    0.63    0.20 
  -2   9   0    0.00    0.84 
   9  -2   0    0.84    0.27 
   9   2   0    0.64    0.20 
   2   9   0    0.82    0.29 
   9   2   0    0.28    0.28 
   9  -2   0    0.51    0.21 
  -9  -2   0    0.18    0.47 
  -9   2   0    0.69    0.19 
  -9   2   0    0.64    0.22 
   9   2   0    0.75    0.18 
  -2  -9   0    0.51    0.33 
   9  -2   0    0.62    0.18 
   9  -2   0    0.70    0.22 
  -2   9   0    0.60    0.13 
   2   9   0   -0.14    1.03 
   9  -2   0    0.69    0.16 
   9  -2   0    0.79    0.29 
   2  -9   0    0.56    0.21 
  -9   2   0    0.93    0.33 
   9   2   0    0.74    0.22 
  -9  -2   0    1.09    0.21 
  -9  -2   0    0.66    0.27 
   2  -9   0    0.48    0.36 
  -9  -2   0    1.01    0.22 
  -2  -9   0    0.71    0.18 
  -2   9   0    0.75    0.28 
  -2   9   0    0.64    0.15 
  -9   2   0    0.81    0.18 
  -2   9   0    0.22    0.19 
   2  -9   0    0.63    0.14 
   2  -9   0    0.74    0.15 
   9  -2   0    0.66    0.17 
  -2  -9   0    0.75    0.23 
   2  -9   0    0.65    0.16 
  -9   2   0    0.27    0.54 
   2   9   0    0.71    0.38 
  -9  -2   0    1.03    0.21 
   2   9   0    0.58    0.14 
  -9   3   0    1.14    0.25 
  -9   3   0    1.53    0.26 
   3  -9   0    1.58    0.29 
   9   3   0    1.86    0.27 
   9  -3   0    1.34    0.23 
   9   3   0    1.49    0.65 
  -9  -3   0    1.61    0.63 
   3  -9   0    0.79    0.48 
   3   9   0    1.72    0.21 
   3  -9   0    1.45    0.22 
  -3  -9   0    1.70    0.27 
  -9  -3   0    1.81    0.24 
  -3   9   0    1.30    0.46 
  -9   3   0    1.40    0.41 
  -9  -3   0    1.63    0.33 
  -9   3   0    1.31    0.26 
  -3   9   0    1.68    0.96 
  -3   9   0    1.50    0.22 
   3  -9   0    1.44    0.21 
   9   3   0    1.02    0.33 
   9  -3   0    1.15    0.33 
   3   9   0    2.28    0.40 
  -3  -9   0    1.83    0.23 
   9   3   0    1.64    0.33 
   9   3   0    1.92    0.35 
   3   9   0    3.01    2.33 
   9   3   0    2.19    0.41 
   3  -9   0    1.46    0.27 
   3  -9   0    1.61    0.34 
   9  -3   0    1.53    0.25 
  -9  -3   0    1.74    0.27 
   3   9   0    1.79    0.23 
   9  -3   0    1.29    0.26 
  -3  -9   0    1.04    0.52 
   3   9   0    1.86    0.53 
  -3  -9   0    1.84    0.22 
   9  -3   0    1.52    0.31 
  -9   3   0    1.54    0.71 
  -3   9   0    1.44    0.33 
  -3   9   0    1.36    0.21 
  -4   9   0    2.53    0.44 
   9  -4   0    2.77    0.47 
   4   9   0    2.28    0.24 
   9  -4   0    1.78    0.28 
  -9   4   0    1.90    0.26 
   4  -9   0    2.02    0.24 
   9  -4   0    2.25    0.42 
   4  -9   0    2.24    0.34 
  -4  -9   0    2.14    0.25 
  -9  -4   0    2.46    0.25 
  -4  -9   0    1.93    0.23 
  -9   4   0    2.10    0.27 
  -4  -9   0    2.48    0.31 
   9  -4   0    1.96    0.27 
   4   9   0    2.10    0.43 
  -9  -4   0    2.76    0.47 
  -9  -4   0    2.18    0.35 
  -4   9   0    2.03    0.50 
   9   4   0    2.13    0.29 
   9   4   0    2.14    0.36 
   4  -9   0    1.92    0.26 
   4   9   0    2.31    0.24 
   4   9   0    2.21    0.37 
  -9  -4   0    2.31    0.27 
  -9   4   0    2.09    0.45 
   4  -9   0    1.91    0.37 
  -4   9   0    1.84    0.25 
   9  -4   0    1.92    0.25 
   9  -4   0    1.78    0.36 
   5   9   0    0.63    0.63 
   9  -5   0    1.24    0.19 
  -5   9   0    1.29    0.49 
  -9  -5   0    1.03    0.30 
   9  -5   0    1.16    0.25 
   9  -5   0    1.31    0.22 
  -9   5   0    1.07    0.43 
   5  -9   0    1.15    0.27 
   9   5   0    1.12    0.26 
  -5   9   0    1.35    0.19 
   9   5   0    1.49    0.27 
   5   9   0    1.48    0.33 
  -5  -9   0    0.94    0.21 
   9  -5   0    1.27    0.21 
  -9   5   0    0.99    0.21 
  -9  -5   0    1.34    0.20 
   5   9   0    1.41    0.30 
  -5  -9   0    1.20    0.17 
   9   5   0    1.30    0.23 
  -9   5   0    1.13    0.21 
   5  -9   0    1.28    0.18 
  -5   9   0    1.52    0.28 
  -9  -5   0    1.14    0.20 
   5  -9   0    1.47    0.27 
   5   9   0    1.00    0.18 
   9  -5   0    1.43    0.21 
   9  -5   0    1.23    0.22 
   5  -9   0    1.57    0.23 
  -6   9   0    0.13    0.08 
  -9  -6   0    0.07    0.11 
  -9   6   0    0.11    0.09 
   9   6   0    0.31    0.18 
   6  -9   0    0.07    0.06 
   6  -9   0    0.07    0.14 
  -6  -9   0    0.09    0.08 
   6  -9   0   -0.01    0.13 
   9   6   0    0.19    0.11 
   9  -6   0    0.17    0.09 
   9   6   0    0.08    0.18 
  -6   9   0    0.12    0.39 
  -9  -6   0    0.19    0.09 
   6   9   0    0.15    0.27 
  -6  -9   0    0.06    0.08 
   6   9   0    0.21    0.12 
   9  -6   0    0.17    0.12 
   6   9   0    0.41    0.24 
  -9  -6   0    0.26    0.22 
  -9   6   0   -0.08    0.37 
   6  -9   0    0.12    0.11 
  -6  -9   0    0.35    0.16 
   9   6   0   -0.36    0.42 
  -6   9   0   -0.08    0.22 
   9  -6   0    0.10    0.07 
   9  -6   0    0.13    0.12 
   7   9   0    0.18    0.10 
   9  -7   0    0.29    0.22 
   7   9   0    0.17    0.31 
  -7   9   0    0.09    0.07 
   9  -7   0   -0.02    0.11 
   7  -9   0    0.05    0.09 
  -7   9   0   -0.11    0.20 
   9  -7   0    0.15    0.08 
   9   7   0    0.00    0.41 
  -9  -7   0    0.13    0.10 
  -9  -7   0    0.17    0.08 
   7  -9   0    0.08    0.06 
  -7  -9   0    0.13    0.13 
   9  -7   0    0.17    0.08 
   9   7   0    0.15    0.09 
  -7  -9   0    0.14    0.07 
   7   9   0    0.10    0.13 
   9   8   0    8.32    0.53 
   8  -9   0    8.23    0.51 
   8   9   0    8.51    0.54 
  -9   8   0    7.52    0.52 
   9  -8   0    7.29    0.53 
   8  -9   0    8.47    0.55 
   9   8   0    6.64    0.64 
   9  -8   0    7.67    0.52 
 -10   0   0   22.70    1.75 
   0 -10   0   25.90    1.58 
   0 -10   0   24.25    1.58 
 -10   0   0   25.60    1.60 
   0  10   0   25.62    1.75 
  10   0   0   24.71    1.62 
   0 -10   0   26.00    1.63 
  10   0   0   23.88    1.70 
  10   0   0   25.64    1.66 
 -10   0   0   25.45    1.65 
   0  10   0   25.11    1.59 
   0  10   0   26.69    1.95 
  10   0   0   24.20    2.01 
 -10   1   0    2.14    0.25 
   1  10   0    1.85    0.35 
  10  -1   0    1.92    0.24 
  10   1   0    1.55    0.27 
   1 -10   0    1.88    0.21 
  10  -1   0    2.18    0.43 
   1 -10   0    1.85    0.25 
 -10  -1   0    1.66    0.38 
  -1 -10   0    1.78    0.22 
  10   1   0    1.30    0.40 
  10   1   0    1.70    0.32 
  10  -1   0    1.91    0.44 
 -10  -1   0    1.98    0.26 
 -10   1   0    1.75    0.40 
  10   1   0    2.00    0.37 
 -10  -1   0    1.77    0.24 
  -1  10   0    1.70    0.22 
  -1  10   0    1.88    0.51 
  10  -1   0    1.73    0.33 
  10   1   0    1.93    0.25 
   1  10   0    1.66    0.21 
  -1 -10   0    1.86    0.27 
 -10   1   0    1.95    0.26 
  -1 -10   0    1.89    0.21 
   1  10   0    2.27    0.51 
  10  -1   0    1.80    0.28 
  -1  10   0    2.05    0.36 
   1 -10   0    1.93    0.21 
  -2 -10   0    0.12    0.11 
  -2  10   0    0.44    0.40 
   2 -10   0    0.11    0.11 
 -10   2   0    0.23    0.11 
  10  -2   0    0.01    0.12 
  10   2   0    0.29    0.27 
  10  -2   0    0.11    0.25 
 -10  -2   0   -0.01    0.11 
   2 -10   0    0.18    0.08 
 -10   2   0   -0.17    0.40 
 -10  -2   0    0.14    0.10 
   2  10   0    0.27    0.33 
 -10  -2   0   -0.10    0.28 
  10   2   0    0.10    0.09 
  10   2   0    0.22    0.16 
  -2 -10   0    0.07    0.12 
  10  -2   0    0.11    0.08 
  -2 -10   0    0.05    0.08 
   2 -10   0    0.05    0.09 
  10   2   0    0.08    0.15 
  10   2   0   -0.06    0.28 
  -2  10   0    0.16    0.09 
   2  10   0   -0.11    0.19 
  10  -2   0   -0.18    0.29 
  10   3   0    2.12    0.37 
  -3 -10   0    2.06    0.21 
 -10   3   0    1.63    0.23 
   3  10   0    1.46    0.52 
  -3  10   0    1.74    0.32 
  10   3   0    2.26    0.35 
  10  -3   0    1.75    0.40 
  10  -3   0    1.86    0.29 
   3 -10   0    1.59    0.24 
  -3 -10   0    1.94    0.28 
  -3  10   0    1.89    0.51 
   3 -10   0    1.60    0.24 
  10  -3   0    1.68    0.34 
   3  10   0    1.86    0.20 
   3  10   0    2.40    0.35 
  -3  10   0    1.52    0.20 
  10  -3   0    1.85    0.37 
   3 -10   0    1.62    0.20 
 -10  -3   0    1.65    0.33 
 -10   3   0    1.66    0.40 
   3 -10   0    1.65    0.30 
  -3 -10   0    1.81    0.21 
  10   4   0    0.85    0.21 
  10  -4   0    1.00    0.20 
  -4 -10   0    1.23    0.15 
  -4 -10   0    1.05    0.16 
 -10   4   0    0.98    0.38 
 -10   4   0    1.02    0.18 
  10  -4   0    0.97    0.15 
  -4 -10   0    0.95    0.19 
   4 -10   0    1.01    0.16 
   4 -10   0    1.05    0.14 
   4 -10   0    0.84    0.17 
  -4  10   0    1.00    0.15 
   4 -10   0    0.91    0.22 
  10   4   0    0.91    0.18 
   4  10   0    0.85    0.20 
  10  -4   0    0.98    0.18 
  10  -4   0    0.89    0.18 
  10  -4   0    0.81    0.20 
  -4  10   0    1.26    0.25 
 -10  -4   0    0.97    0.17 
 -10  -4   0    0.70    0.28 
  10  -4   0    0.84    0.25 
  -4  10   0    1.23    0.43 
   4  10   0    1.04    0.30 
 -10  -5   0    1.20    0.17 
  10  -5   0    0.80    0.14 
  10   5   0    0.48    0.23 
  -5 -10   0    1.04    0.15 
  10  -5   0    1.01    0.19 
  10   5   0    1.05    0.22 
   5  10   0    1.06    0.27 
  -5  10   0    1.29    0.25 
  10  -5   0    0.36    0.23 
  10  -5   0    0.84    0.16 
  10  -5   0    0.87    0.14 
  -5  10   0    1.31    0.50 
  -5 -10   0    0.90    0.13 
   5 -10   0    0.87    0.13 
  10  -5   0    0.94    0.17 
 -10   5   0    0.96    0.17 
  10  -5   0    0.84    0.15 
  10   5   0    0.93    0.16 
   5  10   0    0.54    0.26 
   5 -10   0    0.88    0.16 
 -10  -5   0    1.09    0.23 
   5 -10   0    0.81    0.17 
  -6 -10   0    0.86    0.12 
  10  -6   0    0.49    0.11 
   6  10   0    0.63    0.12 
   6 -10   0    0.59    0.11 
  10   6   0    0.70    0.24 
 -10  -6   0    0.82    0.12 
  10  -6   0    0.50    0.21 
   6 -10   0    0.55    0.10 
 -10   6   0    0.50    0.10 
   6 -10   0    0.65    0.09 
  10  -6   0    0.71    0.11 
  10  -6   0    0.62    0.14 
  -6  10   0    0.70    0.15 
  -6 -10   0    0.68    0.12 
   7 -10   0    0.10    0.04 
  10  -7   0    0.06    0.04 
   7  10   0    0.25    0.18 
   7  10   0    0.18    0.06 
  10   7   0    0.24    0.15 
   7 -10   0    0.15    0.06 
  10  -7   0    0.14    0.07 
  10   7   0    0.11    0.05 
  11   0   0   -0.17    0.13 
  11   0   0    0.10    0.23 
  11   0   0    0.06    0.07 
  11   0   0   -0.04    0.16 
   0 -11   0   -0.07    0.08 
   0 -11   0    0.05    0.06 
  11   0   0    0.14    0.13 
 -11   0   0    0.03    0.08 
   0  11   0   -0.03    0.21 
   0  11   0   -0.02    0.06 
 -11   0   0    0.34    0.36 
   0  11   0   -0.65    0.34 
  11   0   0   -0.05    0.13 
  11  -1   0    5.76    0.56 
  11   1   0    6.37    0.58 
   1 -11   0    4.94    0.43 
  -1 -11   0    5.53    0.39 
 -11  -1   0    6.09    0.44 
  -1 -11   0    5.44    0.44 
   1 -11   0    5.17    0.38 
   1  11   0    4.77    0.64 
  -1  11   0    5.16    0.77 
  -1  11   0    4.82    0.54 
  11  -1   0    4.77    0.44 
  11  -1   0    4.72    0.44 
  11  -1   0    5.70    0.57 
   1  11   0    5.40    0.38 
  11  -1   0    5.20    0.40 
 -11   1   0    5.00    0.43 
  11   1   0    5.33    0.45 
  11   1   0    5.03    0.67 
  -1 -11   0    5.48    0.40 
  11   1   0    5.67    0.42 
  -1  11   0    4.84    0.40 
   1  11   0    5.31    0.60 
  11   2   0    0.06    0.14 
  11   2   0    0.11    0.08 
  11   2   0   -0.63    0.41 
   2 -11   0   -0.02    0.07 
  11  -2   0   -0.04    0.28 
  11  -2   0    0.05    0.10 
  -2 -11   0   -0.03    0.12 
  -2 -11   0   -0.02    0.06 
  -2  11   0    0.28    0.40 
  11  -2   0    0.00    0.05 
   2 -11   0   -0.08    0.12 
  11  -2   0   -0.05    0.20 
  11  -2   0    0.09    0.13 
 -11   2   0    0.09    0.08 
  -2 -11   0    0.06    0.07 
  -2  11   0    0.03    0.06 
 -11  -2   0    0.03    0.08 
   2  11   0    0.09    0.13 
   2  11   0    0.48    0.30 
  11   2   0    0.22    0.26 
  -2  11   0    0.09    0.16 
  11   3   0    0.50    0.11 
  11  -3   0    0.25    0.11 
  11   3   0    0.52    0.18 
  11  -3   0    0.26    0.18 
   3  11   0    0.32    0.13 
   3 -11   0    0.34    0.07 
  -3  11   0    0.31    0.08 
  11  -3   0    0.33    0.10 
  11  -3   0    0.30    0.12 
  11  -3   0    0.34    0.20 
  11   3   0    0.28    0.24 
  -3  11   0    0.54    0.18 
 -11  -3   0    0.35    0.09 
 -11   3   0    0.36    0.10 
  11  -3   0    0.46    0.13 
  -3 -11   0    0.33    0.10 
  -3 -11   0    0.34    0.08 
   3 -11   0    0.39    0.12 
  -4  11   0    0.18    0.06 
  11  -4   0    0.28    0.10 
  11  -4   0    0.12    0.07 
 -11   4   0    0.21    0.08 
   4 -11   0    0.14    0.07 
  11   4   0    0.11    0.16 
  11   4   0    0.21    0.07 
  -4 -11   0    0.15    0.06 
  -4  11   0   -0.23    0.16 
  11  -4   0    0.23    0.07 
  11  -4   0    0.15    0.19 
   4  11   0   -0.10    0.35 
   4 -11   0    0.12    0.05 
  11   4   0    0.27    0.20 
   4  11   0    0.12    0.09 
  11  -4   0    0.15    0.09 
 -11  -4   0    0.18    0.08 
   5 -11   0    0.10    0.04 
   5 -11   0    0.05    0.06 
  -5 -11   0   -0.01    0.05 
  11   5   0    0.20    0.06 
  11  -5   0    0.11    0.08 
  11   5   0    0.16    0.16 
  11  -5   0    0.06    0.04 
   5  11   0    0.09    0.07 
 -11   5   0    0.10    0.06 
   5 -11   0    0.04    0.05 
   5  11   0    0.12    0.19 
 -12   0   0    0.80    0.12 
   0  12   0    0.97    0.22 
   0 -12   0    0.61    0.08 
   0 -12   0    0.67    0.09 
  12   0   0    0.75    0.21 
  12  -1   0    2.13    0.19 
  12  -1   0    2.12    0.23 
 -12   1   0    1.90    0.18 
  12   1   0    2.43    0.30 
  -1 -12   0    2.24    0.17 
  12   1   0    2.20    0.19 
  12  -1   0    2.20    0.26 
  12  -1   0    1.97    0.20 
  -1  12   0    2.06    0.25 
 -12  -1   0    2.16    0.19 
   1 -12   0    2.02    0.17 
   2 -12   0    0.56    0.08 
  12  -2   0    0.67    0.10 
  12   2   0    0.60    0.14 
  12  -2   0    0.60    0.12 
  12   2   0    0.69    0.09 
 -12  -2   0    0.48    0.10 
   2  12   0    0.78    0.14 
  -2 -12   0    0.58    0.10 
   2 -12   0    0.79    0.08 
  12  -2   0    0.83    0.09 
  12  -2   0    0.74    0.13 
  -3 -12   0    1.74    0.14 
   3 -12   0    1.95    0.16 
   0  -1  -1   84.63    5.17 
   0   1   1   94.66    5.18 
   1   0  -1   86.02    5.18 
   0  -1   1   85.70    5.17 
   0   1  -1   88.35    5.16 
   1   0  -1   95.64    5.19 
  -1   0   1   85.94    5.18 
   0   1  -1   86.10    5.19 
   1   0   1   86.35    5.18 
   1   0   1   88.57    5.21 
  -1   0   1   84.61    5.19 
   0  -1   1   89.70    5.20 
   0  -1  -1   87.89    5.20 
  -1   0  -1   82.87    5.18 
   0  -1  -1   85.07    5.18 
   1   0  -1   85.46    5.18 
   0  -1   1   87.79    5.17 
   0   1  -1   84.41    5.18 
   1   0   1   85.99    5.21 
   1   0   1   86.39    5.18 
   1   0  -1   87.20    5.18 
  -1   0   1   87.66    5.19 
   0   1   1   89.98    5.18 
   1   0  -1   85.51    5.18 
  -1   0  -1   90.15    5.19 
  -1  -1   1   24.13    1.52 
   1  -1   1   26.35    1.57 
  -1   1   1   28.51    1.58 
   1   1   1   22.74    1.55 
   1   1  -1   24.28    1.57 
   1  -1   1   26.81    1.56 
  -1  -1   1   26.61    1.61 
  -1  -1   1   24.82    1.55 
  -1   1  -1   27.57    1.56 
   1   1  -1   24.12    1.54 
  -1  -1   1   23.36    1.53 
   1   1  -1   23.38    1.55 
  -1  -1  -1   23.51    1.57 
  -1  -1  -1   23.92    1.56 
  -1   1   1   29.11    1.53 
   1   1   1   22.29    1.54 
  -1  -1  -1   22.00    1.52 
  -1   1  -1   28.52    1.54 
   1   1  -1   24.09    1.54 
  -1   1   1   27.92    1.55 
   1   1   1   21.74    1.58 
  -1   1  -1   26.52    1.52 
   1  -1  -1   29.04    1.57 
   1  -1  -1   27.64    1.55 
  -1   1  -1   27.28    1.55 
   1   1   1   22.60    1.52 
  -1  -1  -1   23.18    1.51 
   1  -1   1   27.00    1.55 
   1  -1   1   27.54    1.53 
   0   2  -1  112.08    6.53 
   2   0  -1  104.84    6.52 
   0   2   1  111.47    6.51 
   2   0   1  114.68    6.54 
   0  -2   1  110.78    6.57 
   2   0  -1  108.54    6.54 
   0  -2  -1  107.56    6.51 
   0   2   1  108.41    6.55 
   2   0   1  113.12    6.53 
   0   2  -1  111.23    6.54 
  -2   0   1  109.03    6.55 
  -2   0  -1  108.93    6.53 
   0  -2   1  112.96    6.51 
   2   0   1  104.07    6.57 
  -2   0  -1  115.75    6.55 
  -2   0   1  106.24    6.53 
   2   0  -1  101.98    6.52 
   0  -2  -1  111.34    6.57 
   2   0   1  111.54    6.53 
   2   0  -1  104.24    6.56 
   0   2   1  111.58    6.53 
   1  -2   1  215.89   12.27 
  -2   1  -1  210.92   12.29 
   1   2  -1  211.72   12.28 
   2  -1  -1  195.88   12.32 
  -2  -1   1  204.22   12.33 
   2  -1  -1  198.00   12.29 
   2   1   1  183.51   12.36 
  -1  -2  -1  203.19   12.27 
   2   1   1  213.45   12.28 
   1  -2   1  206.96   12.34 
   1  -2   1  217.14   12.35 
  -2   1  -1  207.66   12.25 
  -1   2   1  207.84   12.29 
   2   1   1  215.38   12.30 
  -1  -2  -1  210.61   12.31 
   2   1   1  211.59   12.30 
  -2  -1   1  194.02   12.27 
  -2   1  -1  214.04   12.32 
   2   1   1  229.03   12.36 
   1   2  -1  216.54   12.29 
  -2  -1   1  204.53   12.30 
   2  -1  -1  203.99   12.32 
  -2  -1   1  183.92   12.25 
   1   2  -1  231.15   12.33 
   1   2  -1  215.24   12.30 
   2   1   1  216.31   12.29 
   1   2  -1  205.64   12.31 
  -1  -2  -1  213.19   12.34 
   1   2  -1  205.97   12.28 
  -1   2   1  226.55   12.31 
  -1   2   1  205.89   12.32 
   2  -1  -1  208.27   12.27 
   2  -1  -1  210.26   12.30 
   1   2   1  210.26   12.28 
  -2   1   1  193.66   12.28 
   2   1  -1  199.82   12.30 
   2  -1   1  210.32   12.34 
  -1  -2   1  220.80   12.35 
  -1  -2   1  207.51   12.27 
   1   2   1  204.19   12.30 
  -2   1   1  192.95   12.31 
   1  -2  -1  206.56   12.34 
  -2  -1  -1  213.83   12.31 
  -1   2  -1  207.89   12.30 
  -2   1   1  209.89   12.29 
  -1  -2   1  207.71   12.27 
   2   1  -1  191.81   12.28 
   2   1  -1  175.14   12.34 
  -1  -2   1  208.72   12.29 
   1   2   1  203.43   12.27 
   1   2   1  201.50   12.30 
   2   1  -1  203.26   12.30 
  -1   2  -1  206.29   12.32 
  -2  -1  -1  209.84   12.26 
  -2   1   1  198.25   12.25 
   1   2   1  223.98   12.34 
   2   1  -1  196.51   12.30 
  -2  -1  -1  210.94   12.33 
   1  -2  -1  214.12   12.28 
  -1   2  -1  218.56   12.29 
   1   2   1  201.77   12.29 
  -2  -2  -1   30.53    2.03 
   2  -2  -1   37.08    2.04 
  -2   2  -1   28.81    1.97 
  -2   2   1   35.51    2.02 
  -2  -2   1   32.07    1.93 
  -2   2   1   35.39    1.98 
   2  -2  -1   34.06    1.98 
   2   2   1   28.77    1.94 
  -2  -2  -1   28.52    1.93 
  -2   2  -1   28.25    1.91 
  -2   2  -1   28.83    1.94 
  -2   2   1   32.78    1.96 
   2   2   1   28.90    1.95 
   2  -2   1   29.99    1.93 
   2   2   1   30.36    1.98 
   2   2   1   29.94    2.07 
   2  -2  -1   36.39    2.05 
  -2   2   1   34.87    1.93 
  -2   2  -1   28.87    1.99 
   2  -2   1   29.15    2.01 
   2   2  -1   37.09    1.99 
  -2  -2  -1   27.90    1.92 
   2   2   1   29.93    1.98 
  -2  -2  -1   29.46    1.96 
   2   2  -1   34.44    1.96 
  -2   2   1   35.59    1.98 
  -2  -2   1   32.51    1.97 
   2  -2  -1   36.06    1.96 
   2   2  -1   34.90    1.98 
   2   2  -1   35.32    2.00 
  -2   2   1   31.94    1.97 
   2  -2   1   29.91    2.03 
  -2   2  -1   28.14    1.97 
  -2  -2  -1   30.77    2.01 
  -2   2  -1   31.03    1.96 
   3   0   1   26.82    1.73 
   0   3   1   28.70    1.76 
   3   0  -1   26.34    1.79 
  -3   0   1   26.19    1.75 
   0  -3  -1   27.46    1.67 
  -3   0   1   26.54    1.72 
   3   0   1   27.89    1.72 
   0  -3   1   26.90    1.78 
  -3   0   1   25.67    1.69 
   0   3  -1   27.58    1.72 
   0  -3  -1   28.33    1.79 
   0   3   1   29.60    1.73 
   0  -3   1   26.98    1.67 
   3   0   1   26.32    1.73 
   3   0   1   27.84    1.81 
  -3   0  -1   27.89    1.81 
   3   0   1   27.82    1.74 
   0  -3  -1   27.24    1.69 
   3   0  -1   24.81    1.72 
   0  -3   1   27.39    1.68 
   3   0  -1   27.56    1.72 
   3   0  -1   27.40    1.75 
   0   3  -1   27.12    1.75 
  -3   0  -1   27.36    1.73 
   0   3  -1   27.70    1.72 
   3   0  -1   26.39    1.74 
   0   3   1   29.27    1.73 
   3   1   1    4.75    0.44 
   3  -1  -1    5.93    0.44 
   1  -3   1    4.91    0.37 
   3   1   1    5.23    0.41 
   3  -1  -1    5.69    0.41 
  -3  -1   1    5.55    0.54 
   1  -3   1    5.26    0.39 
  -1   3   1    5.16    0.48 
  -3   1  -1    5.30    0.40 
  -3  -1   1    5.90    0.46 
   3   1   1    5.35    0.46 
  -1  -3  -1    5.24    0.37 
   1  -3   1    5.19    0.52 
  -1   3   1    4.99    0.42 
  -3  -1   1    5.27    0.38 
   1  -3   1    4.81    0.51 
  -3  -1   1    6.35    0.43 
   3   1   1    4.84    0.44 
  -1  -3  -1    4.70    0.47 
   1   3  -1    6.53    0.49 
   3   1   1    5.75    0.57 
  -3   1  -1    4.88    0.44 
   3  -1  -1    5.34    0.44 
   1   3  -1    5.75    0.48 
   1   3  -1    5.32    0.44 
  -1   3   1    5.16    0.43 
   1   3  -1    6.16    0.49 
  -3   1  -1    4.44    0.46 
   1   3  -1    5.38    0.45 
   3  -1  -1    5.31    0.47 
  -1  -3  -1    5.47    0.59 
  -1  -3  -1    5.64    0.39 
   3  -1  -1    5.45    0.53 
  -3   1   1    5.78    0.41 
   1   3   1    5.20    0.49 
  -1  -3   1    5.22    0.37 
   3   1  -1    5.51    0.42 
   3   1  -1    5.32    0.46 
  -3  -1  -1    4.15    0.36 
   3  -1   1    4.35    0.38 
  -3  -1  -1    5.28    0.49 
   3  -1   1    3.97    0.43 
  -1   3  -1    4.70    0.47 
   3  -1   1    4.54    0.53 
  -1  -3   1    5.24    0.45 
   1   3   1    5.35    0.40 
   1   3   1    5.28    0.48 
  -1   3  -1    4.85    0.43 
   3  -1   1    4.45    0.46 
  -1   3  -1    4.82    0.43 
   3   1  -1    5.44    0.44 
   1  -3  -1    4.50    0.50 
   1  -3  -1    5.07    0.38 
  -1  -3   1    5.82    0.53 
   3  -1   1    4.22    0.42 
   3   1  -1    5.37    0.46 
  -3   1   1    5.89    0.45 
   1  -3  -1    5.05    0.51 
  -1  -3   1    5.29    0.39 
   1   3   1    5.50    0.47 
   1   3   1    4.79    0.46 
  -3  -1  -1    5.10    0.45 
  -3  -1  -1    5.09    0.42 
  -3   1   1    5.20    0.48 
   1   3   1    5.40    0.43 
  -2  -3  -1    6.74    0.54 
   3   2   1    9.55    0.63 
   3  -2  -1    8.48    0.58 
  -3  -2   1    7.31    0.55 
  -3  -2   1    7.48    0.58 
  -3   2  -1    7.06    0.54 
   3  -2  -1    8.50    0.70 
   3   2   1   10.04    0.87 
  -3   2  -1    7.53    0.58 
   3  -2  -1    7.98    0.72 
   2   3  -1   10.05    0.65 
   3   2   1    8.08    0.82 
   2   3  -1    9.66    0.75 
   3  -2  -1    8.20    0.56 
  -3   2  -1    7.58    0.66 
   2   3  -1   10.25    0.77 
  -3  -2   1    8.16    0.56 
  -2   3   1    8.93    0.58 
  -2   3   1    8.20    0.61 
  -3   2  -1    7.68    0.62 
   3   2   1    7.08    0.76 
  -3   2  -1    7.69    0.62 
   3   2   1    8.76    0.65 
  -2   3   1    9.45    0.67 
  -2  -3  -1    7.93    0.72 
  -3  -2   1    8.83    0.71 
  -2  -3  -1    7.54    0.64 
  -2  -3  -1    7.04    0.56 
   2  -3   1    7.05    0.70 
  -3  -2   1    8.87    0.65 
  -2   3   1    9.73    0.69 
  -2   3   1    9.35    0.63 
  -3  -2   1    8.42    0.61 
   2  -3   1    7.22    0.56 
   2  -3   1    7.22    0.55 
   2  -3   1    7.06    0.89 
   2   3  -1    8.33    0.67 
   3   2   1    9.67    0.60 
  -2   3   1    9.54    0.63 
   2   3   1    6.53    0.56 
  -3  -2  -1    8.56    0.58 
  -3   2   1    7.72    0.59 
   2  -3  -1    9.31    0.60 
   2  -3  -1    9.87    0.74 
  -3  -2  -1    8.67    0.55 
  -3   2   1    8.62    0.68 
  -2  -3   1    9.14    0.66 
  -2   3  -1    7.47    0.60 
  -3  -2  -1    8.68    0.66 
  -2   3  -1    6.88    0.60 
   3  -2   1    6.68    0.67 
   3   2  -1    7.26    0.78 
  -3   2   1    7.64    0.63 
  -3   2   1    8.03    0.56 
   2   3   1    6.99    0.68 
   2  -3  -1    8.19    0.74 
  -2  -3   1   10.14    0.75 
   3  -2   1    7.14    0.56 
   3   2  -1    7.92    0.61 
  -3  -2  -1    8.37    0.61 
   3  -2   1    6.32    0.66 
   3   2  -1    7.04    0.75 
  -3   2   1    8.13    0.62 
   2   3   1    7.95    0.74 
  -2   3  -1    7.09    0.65 
  -2  -3   1    9.50    0.59 
  -2  -3   1    9.41    0.56 
   2  -3  -1    9.56    0.57 
  -3  -2  -1    8.59    0.54 
  -3  -2  -1    9.07    0.72 
   2   3   1    7.03    0.61 
  -2  -3   1    9.39    0.61 
  -2   3  -1    7.21    0.56 
   2   3   1    7.80    0.76 
  -2   3  -1    6.93    0.60 
   3   2  -1    7.73    0.64 
  -2   3  -1    7.59    0.64 
   3   2  -1    7.52    0.62 
   2   3   1    6.96    0.59 
  -3   2   1    7.52    0.61 
   3  -2   1    7.76    0.74 
   2  -3  -1    9.65    0.73 
   3   2  -1    7.58    0.58 
   3  -3   1   27.81    1.88 
   3  -3  -1   32.11    1.87 
  -3   3   1   30.95    2.01 
  -3   3   1   31.43    1.93 
  -3   3  -1   26.62    1.93 
  -3   3   1   32.09    1.98 
   3  -3  -1   32.83    1.90 
   3   3   1   31.01    1.97 
  -3   3   1   31.90    1.95 
  -3  -3  -1   31.00    1.92 
  -3  -3   1   33.00    1.98 
  -3   3  -1   26.23    1.90 
   3   3  -1   32.99    1.95 
   3  -3  -1   32.92    2.07 
   3   3  -1   33.72    1.92 
   3  -3   1   25.52    1.86 
   3  -3   1   25.75    2.03 
   3   3  -1   32.06    2.16 
  -3  -3   1   31.93    1.93 
   3  -3  -1   32.14    1.89 
   3   3  -1   34.32    1.97 
   3  -3   1   26.90    1.94 
   3   3   1   31.78    1.93 
   3   3  -1   32.72    1.98 
  -3  -3   1   31.06    1.88 
  -3   3  -1   25.71    1.93 
  -3  -3   1   32.58    2.06 
  -3   3   1   32.33    1.95 
   3   3  -1   31.18    2.12 
   3   3   1   31.53    1.90 
   3  -3  -1   31.06    1.90 
  -3  -3  -1   30.64    1.87 
  -3   3  -1   24.78    1.97 
  -3  -3   1   30.90    1.91 
  -3  -3  -1   31.52    2.06 
  -3   3  -1   25.65    1.92 
  -3  -3  -1   32.58    1.93 
   3  -3  -1   31.40    1.96 
  -3   3  -1   25.00    1.85 
   3  -3   1   26.87    2.03 
   3  -3   1   26.51    1.85 
   3   3   1   29.83    1.95 
   3  -3  -1   31.94    2.14 
  -3  -3  -1   32.42    1.99 
   3   3   1   26.72    2.13 
  -3  -3  -1   29.73    1.90 
  -3   3   1   31.78    1.92 
  -3   3   1   30.97    1.87 
  -4   0  -1   15.18    1.08 
   0   4   1   15.46    1.11 
   4   0   1   15.38    1.10 
   4   0   1   15.88    1.23 
  -4   0  -1   14.58    1.04 
   4   0   1   15.13    1.09 
   4   0  -1   13.69    1.19 
  -4   0  -1   15.60    1.03 
   4   0   1   15.65    1.06 
   0  -4   1   15.00    1.18 
   0  -4  -1   14.79    0.98 
  -4   0   1   15.88    1.13 
   0   4   1   15.87    1.09 
   0   4  -1   15.74    1.12 
   0   4  -1   16.06    1.07 
   4   0   1   15.18    1.09 
   4   0  -1   15.26    1.06 
   0   4  -1   16.61    1.09 
  -4   0   1   15.10    1.09 
   0   4   1   15.59    1.08 
   4   0  -1   14.95    1.10 
   0  -4   1   15.77    1.02 
  -4   0   1   14.95    1.03 
   0  -4   1   15.14    1.16 
  -4   0  -1   16.01    1.12 
   4   0  -1   15.70    1.11 
   0  -4   1   15.80    0.99 
   4   0  -1   15.64    1.08 
   0  -4  -1   14.60    1.16 
   1   4  -1    3.93    0.42 
  -4  -1   1    3.35    0.47 
  -4  -1   1    4.12    0.44 
   1  -4   1    3.75    0.54 
   4   1   1    4.68    0.48 
   1   4  -1    4.18    0.46 
   1   4  -1    4.51    0.52 
   4   1   1    3.64    0.44 
   4  -1  -1    2.95    0.50 
   4   1   1    3.49    0.51 
   4  -1  -1    3.54    0.47 
   1  -4   1    3.42    0.31 
  -1  -4  -1    4.03    0.57 
  -4   1  -1    3.71    0.47 
   4   1   1    3.71    0.43 
  -1   4   1    3.42    0.46 
  -1  -4  -1    3.26    0.33 
  -4  -1   1    2.74    0.34 
  -4  -1   1    3.64    0.42 
  -1  -4  -1    3.69    0.48 
   1  -4   1    3.57    0.30 
  -4   1  -1    3.62    0.35 
  -1   4   1    3.57    0.38 
   1   4  -1    4.77    0.50 
   4  -1  -1    4.04    0.40 
   4  -1  -1    3.78    0.33 
   4  -1  -1    3.17    0.35 
  -4   1  -1    3.82    0.42 
   1   4  -1    3.85    0.42 
   1  -4   1    3.52    0.33 
  -1  -4  -1    3.93    0.32 
   4   1   1    3.90    0.38 
  -1   4   1    4.20    0.41 
   4  -1  -1    3.15    0.42 
   1  -4   1    3.05    0.49 
  -4  -1   1    3.93    0.37 
  -4   1  -1    4.06    0.37 
   1   4   1    3.54    0.36 
   1   4   1    3.56    0.52 
  -1  -4   1    4.11    0.34 
   1   4   1    3.58    0.40 
  -4  -1  -1    4.32    0.39 
   4  -1   1    3.96    0.33 
  -4   1   1    3.77    0.38 
   4   1  -1    3.27    0.45 
   1  -4  -1    3.23    0.30 
  -1  -4   1    4.62    0.58 
   1  -4  -1    3.48    0.31 
  -4  -1  -1    4.16    0.37 
   4  -1   1    3.46    0.39 
   4   1  -1    3.68    0.37 
  -1  -4   1    3.89    0.34 
  -4  -1  -1    2.87    0.33 
   4  -1   1    3.63    0.34 
   1  -4  -1    3.86    0.56 
  -4  -1  -1    4.19    0.47 
   1   4   1    3.50    0.41 
  -1   4  -1    3.29    0.40 
   4  -1   1    4.38    0.63 
  -1   4  -1    3.34    0.44 
   4  -1   1    3.87    0.42 
   1   4   1    3.65    0.44 
   1  -4  -1    3.77    0.54 
  -4   1   1    3.09    0.46 
   4   1  -1    3.42    0.41 
  -4  -1  -1    3.99    0.48 
   1  -4  -1    3.69    0.34 
  -1  -4   1    3.83    0.45 
  -4   1   1    3.51    0.42 
   4  -1   1    2.93    0.47 
   4   1  -1    3.13    0.43 
  -1   4  -1    3.30    0.38 
  -4   1   1    4.01    0.36 
   1   4   1    4.33    0.50 
  -2  -4  -1    1.83    0.22 
   4  -2  -1    2.24    0.26 
   4   2   1    1.99    0.29 
   2   4  -1    2.08    0.37 
  -2  -4  -1    1.75    0.24 
   4  -2  -1    2.17    0.22 
  -4  -2   1    1.86    0.38 
   4  -2  -1    1.77    0.37 
   2   4  -1    1.78    0.28 
  -4   2  -1    1.34    0.32 
  -4  -2   1    1.86    0.28 
   2  -4   1    1.77    0.22 
  -4  -2   1    2.11    0.33 
   2  -4   1    1.61    0.21 
  -2   4   1    2.13    0.27 
   2  -4   1    1.48    0.29 
  -4  -2   1    2.47    0.30 
   4  -2  -1    2.43    0.36 
   2  -4   1    1.60    0.24 
   2  -4   1    1.75    0.41 
  -4   2  -1    2.10    0.34 
  -2   4   1    2.03    0.37 
   4   2   1    1.54    0.31 
   2   4  -1    1.55    0.28 
  -2  -4  -1    1.60    0.27 
   2   4  -1    1.66    0.31 
  -4  -2   1    2.37    0.35 
   4  -2  -1    2.28    0.25 
  -4   2  -1    1.48    0.27 
   4  -2  -1    2.71    0.46 
  -2   4   1    2.07    0.30 
   4   2   1    1.79    0.34 
  -2  -4  -1    1.68    0.35 
  -4   2  -1    1.30    0.29 
   4   2   1    1.88    0.31 
   2  -4   1    1.40    0.23 
   2   4  -1    1.64    0.41 
  -2   4   1    1.64    0.27 
  -4   2  -1    1.21    0.24 
   2   4  -1    1.98    0.40 
  -2  -4  -1    1.77    0.41 
   4  -2  -1    2.27    0.30 
   2  -4   1    1.66    0.41 
   2   4   1    1.39    0.41 
  -4  -2  -1    1.38    0.34 
   2   4   1    1.35    0.27 
   4   2  -1    1.60    0.33 
   2  -4  -1    2.26    0.27 
  -4   2   1    2.54    0.41 
  -2   4  -1    1.60    0.28 
  -2   4  -1    1.60    0.25 
   2   4   1    1.57    0.27 
  -4  -2  -1    1.44    0.24 
   4  -2   1    1.60    0.25 
  -2  -4   1    1.74    0.40 
   2  -4  -1    1.79    0.29 
  -2  -4   1    1.97    0.26 
   4   2  -1    1.88    0.32 
   4   2  -1    1.78    0.30 
   4  -2   1    1.88    0.33 
   2  -4  -1    2.09    0.23 
  -2  -4   1    2.07    0.21 
  -4   2   1    1.57    0.34 
   2  -4  -1    1.84    0.43 
   4  -2   1    1.01    0.40 
   4  -2   1    1.51    0.22 
   2   4   1    1.59    0.24 
   2  -4  -1    1.78    0.22 
  -4  -2  -1    1.60    0.24 
  -2   4  -1    1.64    0.26 
  -2   4  -1    1.56    0.34 
   4  -2   1    1.65    0.22 
   2   4   1    1.46    0.36 
  -2  -4   1    2.07    0.29 
   2  -4  -1    2.05    0.41 
   2  -4  -1    1.69    0.23 
   4   2  -1    2.05    0.30 
  -4   2   1    2.40    0.33 
   2   4   1    1.14    0.35 
  -4   2   1    2.01    0.28 
   4  -2   1    1.20    0.34 
  -4   2   1    2.51    0.32 
  -2   4  -1    1.72    0.29 
   4  -2   1    1.71    0.24 
  -4  -2  -1    1.95    0.28 
  -2  -4   1    1.87    0.35 
   3  -4   1   16.83    1.07 
  -3   4   1   16.49    1.25 
   4  -3  -1   15.63    1.08 
   3  -4   1   15.93    1.08 
  -3   4   1   15.30    1.12 
   4   3   1   16.84    1.11 
  -3  -4  -1   16.27    1.06 
  -4   3  -1   15.71    1.14 
   4  -3  -1   15.14    1.17 
  -3   4   1   14.72    1.08 
   4  -3  -1   14.88    1.28 
   4  -3  -1   15.86    1.05 
  -4   3  -1   15.33    1.04 
   4   3   1   16.20    1.19 
   3   4  -1   15.93    1.34 
  -3  -4  -1   17.12    1.21 
   3   4  -1   16.99    1.11 
   3  -4   1   16.91    1.34 
   3   4  -1   16.70    1.20 
   4  -3  -1   15.84    1.06 
  -3  -4  -1   16.47    1.12 
  -4  -3   1   16.86    1.14 
  -4  -3   1   15.85    1.10 
  -4  -3   1   17.20    1.29 
  -4  -3   1   16.80    1.19 
  -4   3  -1   14.45    1.17 
  -4   3  -1   15.41    1.23 
  -3  -4  -1   15.94    1.09 
   3   4  -1   17.18    1.16 
   3  -4   1   16.02    1.33 
  -4   3  -1   16.19    1.11 
  -3   4   1   15.92    1.14 
   3   4  -1   16.65    1.15 
  -4   3  -1   15.91    1.11 
   3   4  -1   13.66    1.38 
   3   4  -1   14.88    1.26 
  -3  -4  -1   16.65    1.13 
   4   3   1   15.12    1.46 
   3  -4   1   16.05    1.08 
   4   3   1   17.06    1.19 
   4   3   1   16.86    1.16 
  -4  -3   1   16.27    1.07 
  -3   4   1   15.83    1.14 
   4  -3  -1   16.74    1.09 
  -4  -3   1   17.75    1.11 
  -3  -4  -1   16.77    1.30 
  -3   4   1   15.57    1.07 
   4  -3  -1   14.62    1.35 
   3  -4   1   16.39    1.05 
   4   3   1   15.33    1.37 
  -4   3  -1   15.13    1.14 
   3  -4   1   15.55    1.15 
   3  -4  -1   15.61    1.32 
   4  -3   1   15.85    1.07 
   4  -3   1   15.96    1.04 
  -3  -4   1   16.78    1.17 
  -4   3   1   15.77    1.14 
   3   4   1   17.29    1.21 
   4  -3   1   16.03    1.06 
   3  -4  -1   16.30    1.08 
  -3   4  -1   14.41    1.20 
   3   4   1   16.43    1.16 
  -4  -3  -1   15.81    1.19 
  -3   4  -1   15.47    1.13 
  -4   3   1   15.29    1.14 
  -3   4  -1   15.48    1.06 
   4   3  -1   14.09    1.44 
  -4  -3  -1   16.47    1.30 
  -4   3   1   13.92    1.05 
  -4   3   1   15.13    1.18 
  -3  -4   1   16.02    1.06 
   4   3  -1   17.40    1.18 
  -3   4  -1   15.30    1.14 
  -4  -3  -1   15.93    1.06 
  -4  -3  -1   17.47    1.13 
   3   4   1   15.67    1.35 
   4  -3   1   15.49    1.37 
  -3  -4   1   16.56    1.32 
  -4  -3  -1   16.79    1.12 
  -3   4  -1   15.46    1.23 
   3  -4  -1   16.76    1.32 
   4  -3   1   14.92    1.29 
   3  -4  -1   15.52    1.06 
  -3  -4   1   16.90    1.20 
   3   4   1   15.43    1.27 
   4  -3   1   15.30    1.08 
  -4   3   1   15.26    1.23 
   3   4   1   16.17    1.13 
  -4  -3  -1   17.91    1.21 
   3  -4  -1   16.27    1.17 
   4   3  -1   15.52    1.18 
  -4   3   1   15.71    1.12 
   4   3  -1   15.62    1.16 
   3   4   1   16.74    1.09 
   4  -3   1   16.13    1.18 
   4   3  -1   13.55    1.34 
   3  -4  -1   16.28    1.05 
  -3  -4   1   16.69    1.13 
  -3   4  -1   15.51    1.08 
  -3  -4   1   16.29    1.11 
   3   4   1   16.23    1.43 
  -4  -4  -1    1.05    0.45 
   4  -4  -1    1.70    0.24 
  -4   4  -1    1.08    0.29 
  -4  -4  -1    1.39    0.28 
   4  -4   1    0.78    0.34 
  -4   4  -1    0.90    0.21 
   4  -4  -1    1.67    0.22 
  -4   4   1    1.83    0.43 
  -4  -4  -1    1.02    0.19 
   4  -4  -1    1.36    0.20 
  -4   4   1    1.63    0.33 
  -4   4  -1    0.84    0.19 
   4   4   1    0.93    0.27 
   4   4   1    0.97    0.37 
   4   4   1    1.12    0.34 
   4   4   1    0.87    0.32 
  -4   4  -1    0.74    0.29 
  -4   4  -1    1.03    0.31 
   4  -4  -1    1.30    0.56 
   4  -4  -1    1.23    0.34 
  -4  -4   1    1.49    0.30 
  -4  -4   1    1.02    0.47 
  -4   4  -1    0.78    0.23 
   4  -4   1    1.45    0.52 
   4  -4   1    0.95    0.19 
  -4   4   1    0.89    0.45 
  -4   4  -1    0.65    0.38 
   4  -4   1    0.61    0.19 
   4   4  -1    1.30    0.52 
   4   4  -1    1.40    0.23 
   4  -4   1    0.99    0.20 
   4   4  -1    1.33    0.34 
  -4   4  -1    1.21    0.45 
  -4  -4  -1    1.06    0.27 
  -4  -4  -1    0.94    0.26 
  -4  -4  -1    0.79    0.20 
  -4   4   1    1.56    0.44 
  -4  -4  -1    1.79    0.44 
   4   4   1    0.92    0.25 
  -4   4  -1    0.91    0.27 
  -4  -4   1    1.22    0.40 
   4  -4   1    0.81    0.27 
   4   4  -1    1.87    0.31 
   4   4  -1    1.67    0.36 
  -4   4   1    1.38    0.36 
   4  -4   1    0.66    0.57 
   4   4   1    0.63    0.55 
  -4  -4   1    1.49    0.30 
  -4   4   1    1.39    0.31 
  -4   4   1    1.50    0.29 
   4  -4  -1    1.27    0.23 
   4   4   1    1.01    0.63 
  -4  -4   1    0.92    0.28 
  -4   4  -1    0.83    0.25 
  -4  -4  -1    1.20    0.21 
  -4  -4   1    1.35    0.20 
   4  -4  -1    1.65    0.28 
   4   4  -1    1.68    0.40 
  -4   4   1    1.57    0.27 
   4   4  -1    1.63    0.59 
   4  -4  -1    1.57    0.53 
  -4  -4  -1    1.15    0.21 
   4   4   1    1.10    0.50 
  -4  -4   1    1.43    0.23 
  -4   4   1    1.42    0.28 
  -4   4   1    1.52    0.25 
   4   4  -1    1.74    0.36 
   4   4  -1    1.83    0.68 
  -4  -4   1    1.45    0.28 
   0   5   1   10.48    0.95 
   5   0   1    9.05    0.79 
   5   0   1   10.12    0.87 
   0   5  -1    9.34    0.83 
   0  -5  -1   10.44    0.90 
   0   5  -1    9.10    0.73 
   0   5   1   10.74    0.83 
  -5   0  -1    8.57    0.88 
   5   0   1    8.45    0.87 
   0   5  -1   10.72    0.83 
  -5   0  -1    9.32    0.86 
  -5   0  -1    9.08    0.74 
   0  -5   1   10.13    0.88 
   0   5   1   10.62    0.87 
  -5   0   1   10.56    0.78 
   0  -5  -1    9.71    0.69 
   0  -5   1    9.33    0.72 
   0   5   1   10.02    0.83 
   0  -5  -1   10.40    0.73 
  -5   0   1   10.04    0.75 
   0  -5  -1    9.96    1.00 
  -5   0   1   10.92    0.86 
   0   5  -1    8.95    0.86 
   5   0  -1   10.67    0.82 
   0  -5   1    9.88    0.98 
   0  -5  -1   10.90    0.70 
   5   0  -1   10.45    0.72 
   0  -5   1    9.02    0.69 
   5   0  -1    9.92    1.08 
   5   0   1   10.24    1.10 
   5   0  -1    9.64    0.85 
   0  -5   1   10.69    0.99 
   5   0  -1   10.32    0.90 
   0  -5   1   10.09    0.69 
   0  -5  -1    9.61    0.73 
  -5   0   1   11.03    0.93 
  -5   0  -1    9.04    0.76 
   0   5  -1   10.52    0.86 
   0   5   1    9.89    0.71 
   5   0   1    9.11    0.71 
  -1  -5  -1    2.27    0.49 
   5  -1  -1    2.07    0.43 
  -1  -5  -1    2.35    0.43 
   1   5  -1    2.54    0.47 
  -5  -1   1    2.85    0.38 
   1   5  -1    2.23    0.34 
   1   5  -1    2.43    0.42 
   5  -1  -1    2.32    0.28 
   1   5  -1    2.45    0.43 
   5  -1  -1    2.00    0.27 
   5   1   1    2.21    0.33 
   5   1   1    1.45    0.38 
  -5   1  -1    2.65    0.35 
  -5  -1   1    2.28    0.44 
   1  -5   1    2.13    0.25 
  -5  -1   1    2.69    0.34 
  -5  -1   1    2.33    0.40 
   1  -5   1    1.71    0.46 
   1   5  -1    2.22    0.39 
   1  -5   1    1.75    0.48 
  -1   5   1    1.85    0.40 
   5   1   1    2.38    0.38 
  -1  -5  -1    2.86    0.34 
   5  -1  -1    2.54    0.39 
  -1  -5  -1    2.13    0.26 
   5   1   1    2.18    0.39 
  -1   5   1    2.45    0.39 
   5  -1  -1    1.94    0.38 
  -1   5   1    2.10    0.37 
   1  -5   1    1.99    0.30 
  -5  -1   1    2.27    0.30 
  -1  -5  -1    2.50    0.32 
   5   1   1    2.51    0.41 
   5  -1  -1    2.89    0.38 
  -5   1  -1    2.35    0.32 
   5   1   1    1.42    0.37 
   1  -5   1    1.82    0.24 
  -5   1  -1    1.36    0.38 
   5  -1  -1    1.80    0.58 
  -1   5   1    2.52    0.33 
  -5   1  -1    1.96    0.39 
   1   5  -1    1.95    0.28 
  -1  -5  -1    2.65    0.26 
  -1   5  -1    2.30    0.38 
   5  -1   1    1.61    0.35 
   5  -1   1    2.02    0.30 
   5  -1   1    2.43    0.28 
  -5  -1  -1    2.14    0.43 
   5   1  -1    2.97    0.39 
  -1  -5   1    2.31    0.25 
   1   5   1    2.63    0.50 
   5  -1   1    2.49    0.37 
   1   5   1    2.37    0.38 
  -5   1   1    2.04    0.41 
   5   1  -1    2.68    0.43 
  -1  -5   1    2.60    0.55 
   5  -1   1    2.28    0.39 
  -1  -5   1    2.07    0.29 
  -5  -1  -1    2.66    0.36 
   1   5   1    2.57    0.30 
   1  -5  -1    2.29    0.25 
   5   1  -1    2.42    0.41 
   1   5   1    2.43    0.38 
  -5  -1  -1    2.24    0.38 
   1   5   1    2.37    0.45 
   5  -1   1    2.53    0.28 
  -5  -1  -1    2.35    0.32 
   1  -5  -1    2.74    0.58 
   1  -5  -1    2.26    0.52 
  -5   1   1    1.61    0.36 
   5  -1   1    1.59    0.58 
   1  -5  -1    2.35    0.25 
  -1   5  -1    1.75    0.27 
   1  -5  -1    2.21    0.29 
   5   1  -1    2.24    0.43 
   5   1  -1    2.59    0.28 
   1  -5  -1    2.32    0.35 
  -1  -5   1    2.24    0.32 
   5  -1   1    1.08    0.39 
  -1   5  -1    2.21    0.43 
  -5   1   1    2.05    0.32 
  -5   1   1    2.28    0.33 
  -1  -5   1    2.19    0.42 
  -1   5  -1    2.37    0.37 
  -5   2  -1    3.71    0.41 
  -5   2  -1    3.61    0.38 
   2  -5   1    4.32    0.69 
   2  -5   1    3.70    0.38 
   5  -2  -1    3.07    0.32 
   2  -5   1    3.66    0.31 
  -5  -2   1    3.34    0.38 
   2  -5   1    4.12    0.68 
   2   5  -1    3.12    0.60 
   5  -2  -1    3.28    0.39 
   5  -2  -1    3.27    0.43 
   5   2   1    4.10    0.57 
  -2   5   1    3.28    0.48 
   2   5  -1    3.42    0.58 
   5  -2  -1    2.73    0.33 
   5  -2  -1    3.40    0.62 
   5   2   1    4.04    0.39 
  -2   5   1    2.86    0.40 
  -5   2  -1    3.31    0.49 
  -5   2  -1    3.38    0.50 
  -5  -2   1    3.07    0.44 
   5  -2  -1    3.04    0.33 
  -2  -5  -1    3.24    0.32 
  -2  -5  -1    4.07    0.54 
   2  -5   1    3.85    0.50 
  -2   5   1    3.81    0.44 
  -2   5   1    2.71    0.36 
  -5  -2   1    3.46    0.48 
  -2  -5  -1    2.81    0.60 
  -2   5   1    3.25    0.43 
  -5  -2   1    3.35    0.57 
  -2   5   1    2.42    0.48 
  -5   2  -1    4.38    0.61 
   5   2   1    3.71    0.59 
  -2  -5  -1    3.24    0.38 
  -5   2  -1    4.45    0.45 
   2   5  -1    2.90    0.49 
   2   5  -1    3.31    0.42 
   2  -5   1    3.95    0.33 
   2   5  -1    3.61    0.51 
   5  -2  -1    3.34    0.70 
   5   2   1    3.44    0.35 
  -2  -5  -1    3.87    0.42 
   2  -5   1    3.70    0.33 
   2   5  -1    3.26    0.51 
   5   2   1    4.19    0.47 
   5  -2  -1    3.26    0.46 
   2   5  -1    3.37    0.55 
   2   5   1    3.58    0.66 
   2  -5  -1    3.20    0.60 
   2  -5  -1    2.85    0.43 
   5  -2   1    4.19    0.52 
   2   5   1    3.48    0.51 
  -2   5  -1    3.59    0.48 
  -5  -2  -1    3.97    0.52 
  -2  -5   1    3.20    0.32 
  -2   5  -1    3.95    0.37 
   2   5   1    3.90    0.52 
   2   5   1    2.99    0.37 
   2  -5  -1    3.38    0.47 
   2  -5  -1    3.51    0.38 
   2   5   1    2.84    0.52 
   2  -5  -1    2.90    0.60 
  -5   2   1    2.78    0.40 
   5   2  -1    2.69    0.46 
  -2   5  -1    3.81    0.44 
   5  -2   1    4.17    0.61 
  -5  -2  -1    4.54    0.65 
   5   2  -1    2.91    0.34 
   5   2  -1    2.49    0.43 
  -2  -5   1    2.91    0.50 
  -5   2   1    2.49    0.47 
   5   2  -1    3.14    0.48 
  -2   5  -1    3.83    0.48 
   5   2  -1    2.41    0.36 
  -5  -2  -1    3.99    0.38 
   5   2  -1    2.80    0.46 
   5  -2   1    4.10    0.35 
  -2  -5   1    2.89    0.61 
  -2  -5   1    2.94    0.44 
  -5   2   1    3.21    0.43 
  -2  -5   1    2.84    0.29 
  -5  -2  -1    3.92    0.41 
  -2  -5   1    3.01    0.44 
  -5   2   1    2.98    0.45 
   2  -5  -1    3.13    0.33 
   2  -5  -1    2.80    0.30 
   5  -2   1    4.39    0.43 
   2   5   1    3.24    0.42 
   2   5   1    3.49    0.51 
   2   5   1    4.36    0.66 
   2  -5  -1    3.31    0.33 
   5  -2   1    3.83    0.75 
  -2  -5   1    3.11    0.37 
  -2   5  -1    3.89    0.58 
  -5   2   1    2.31    0.47 
  -5  -2  -1    3.53    0.42 
  -3   5   1   39.78    2.59 
   3   5  -1   31.06    2.47 
  -5   3  -1   36.22    2.36 
  -5  -3   1   36.90    2.36 
  -3  -5  -1   34.33    2.61 
  -5  -3   1   36.13    2.35 
   3  -5   1   34.34    2.66 
   5   3   1   36.73    2.49 
  -5   3  -1   35.48    2.40 
   5  -3  -1   40.78    2.36 
   5  -3  -1   41.52    2.40 
  -5  -3   1   37.53    2.42 
   3   5  -1   37.21    2.34 
  -3  -5  -1   36.46    2.39 
  -3  -5  -1   35.96    2.34 
  -3   5   1   38.70    2.37 
  -3  -5  -1   34.71    2.49 
   5   3   1   37.06    2.42 
   3   5  -1   38.16    2.44 
   3   5  -1   37.49    2.39 
   3   5  -1   36.62    2.84 
   5   3   1   34.44    2.51 
  -3  -5  -1   36.65    2.32 
  -3   5   1   39.92    2.37 
  -5   3  -1   35.86    2.45 
   3   5  -1   33.58    2.75 
   5  -3  -1   40.51    2.67 
   5   3   1   35.21    2.40 
   5  -3  -1   40.73    2.75 
  -5  -3   1   36.96    2.39 
   5  -3  -1   39.78    2.50 
  -5   3  -1   34.85    2.43 
   5  -3  -1   40.54    2.35 
   3  -5   1   38.74    2.32 
  -5  -3   1   37.74    2.49 
  -5  -3   1   36.37    2.32 
  -5   3  -1   35.84    2.40 
  -3  -5  -1   35.43    2.33 
   3  -5   1   39.73    2.37 
  -5   3  -1   38.06    2.51 
   3   5  -1   38.69    2.52 
   5   3   1   34.45    2.36 
  -3   5   1   39.96    2.35 
   3  -5   1   37.82    2.47 
   5   3   1   36.34    2.48 
   3  -5   1   39.35    2.36 
  -5   3  -1   35.64    2.42 
   3   5  -1   37.48    2.51 
   5  -3  -1   41.51    2.33 
   3  -5   1   37.11    2.69 
  -3  -5  -1   35.90    2.39 
  -5   3  -1   39.29    2.41 
  -3  -5  -1   35.29    2.40 
  -3   5   1   42.27    2.47 
   3  -5   1   37.11    2.33 
  -3   5   1   40.88    2.48 
  -5  -3   1   37.80    2.61 
  -3   5   1   38.99    2.34 
  -3   5   1   37.49    2.58 
   5  -3  -1   40.90    2.35 
  -3  -5  -1   35.87    2.33 
  -5   3  -1   37.13    2.57 
  -5  -3   1   32.64    2.31 
   3  -5  -1   39.99    2.70 
   3  -5  -1   41.59    2.36 
  -5  -3  -1   34.16    2.47 
  -5  -3  -1   35.32    2.38 
   3  -5  -1   40.48    2.41 
   5   3  -1   36.52    2.33 
   3  -5  -1   40.30    2.49 
   5  -3   1   37.35    2.34 
  -5   3   1   39.25    2.45 
  -3  -5   1   38.41    2.50 
   5  -3   1   36.32    2.33 
   3   5   1   34.72    2.51 
  -5   3   1   40.70    2.47 
  -3  -5   1   38.15    2.33 
   3  -5  -1   43.15    2.39 
  -5  -3  -1   36.89    2.60 
   3  -5  -1   39.71    2.34 
  -3   5  -1   37.57    2.45 
  -5   3   1   38.37    2.58 
  -5   3   1   41.58    2.42 
   3  -5  -1   37.32    2.69 
  -5   3   1   34.75    2.51 
   5  -3   1   36.11    2.64 
  -5  -3  -1   35.61    2.41 
  -5   3   1   39.33    2.38 
  -3   5  -1   37.89    2.37 
  -3   5  -1   37.31    2.34 
   5   3  -1   35.74    2.48 
  -3  -5   1   36.97    2.39 
   5   3  -1   37.00    2.49 
  -3   5  -1   35.94    2.34 
   5  -3   1   39.40    2.50 
  -5  -3  -1   35.23    2.34 
  -3  -5   1   37.07    2.42 
   5  -3   1   38.41    2.75 
   3   5   1   33.21    2.48 
   5  -3   1   36.53    2.37 
  -5   3   1   39.32    2.42 
  -3  -5   1   36.19    2.53 
   3  -5  -1   41.82    2.34 
   5   3  -1   36.61    2.53 
  -3   5  -1   38.94    2.46 
  -5   3   1   39.05    2.38 
   5   3  -1   37.97    2.42 
   3   5   1   35.13    2.49 
   3   5   1   32.28    2.73 
  -3   5  -1   36.40    2.40 
  -3  -5   1   38.22    2.66 
  -5   3   1   37.47    2.42 
  -3   5  -1   37.19    2.57 
   3   5   1   34.56    2.36 
  -3   5  -1   38.95    2.45 
   3   5   1   36.33    2.41 
   5   3  -1   36.50    2.41 
  -3  -5   1   36.59    2.40 
   3   5   1   30.34    2.62 
  -5  -3  -1   34.62    2.32 
  -4   5   1    4.72    0.53 
  -5   4  -1    1.97    0.65 
   5   4   1    3.44    0.57 
   5  -4  -1    3.67    0.59 
   4  -5   1    3.61    0.59 
   5  -4  -1    4.38    0.43 
  -5  -4   1    4.19    0.45 
  -4  -5  -1    2.85    0.70 
  -4   5   1    3.67    0.47 
  -5  -4   1    4.38    0.45 
   4  -5   1    3.31    0.37 
   5  -4  -1    3.96    0.36 
  -5  -4   1    3.30    0.55 
   5  -4  -1    4.06    0.82 
   5  -4  -1    3.52    0.87 
  -5  -4   1    4.04    0.76 
  -4  -5  -1    3.34    0.49 
  -4   5   1    4.26    0.49 
  -4  -5  -1    3.37    0.34 
  -4   5   1    4.08    0.42 
  -4  -5  -1    3.53    0.41 
  -5   4  -1    3.46    0.67 
  -5   4  -1    3.62    0.41 
   4   5  -1    3.99    0.81 
   4   5  -1    3.64    0.51 
  -4  -5  -1    3.28    0.41 
  -4   5   1    3.76    0.53 
   4  -5   1    2.97    0.39 
  -4  -5  -1    4.05    0.54 
  -5  -4   1    3.67    0.35 
  -4   5   1    3.43    0.66 
   4   5  -1    3.72    0.53 
   4   5  -1    3.21    0.86 
  -5   4  -1    3.45    0.48 
   5  -4  -1    4.47    0.39 
   5   4   1    3.47    0.63 
   4  -5   1    3.26    0.34 
  -4  -5  -1    3.57    0.42 
   5   4   1    3.00    0.90 
  -5  -4   1    4.04    0.48 
   5   4   1    3.24    0.59 
   5   4   1    4.25    0.46 
  -5   4  -1    2.95    0.48 
  -4  -5  -1    3.88    0.52 
   4   5  -1    4.33    0.66 
   4   5  -1    3.55    0.58 
  -5   4  -1    3.89    0.55 
   4  -5   1    3.20    0.38 
  -5   4  -1    3.26    0.45 
   4  -5   1    3.61    0.85 
  -5   4  -1    3.05    0.54 
  -5  -4   1    3.47    0.44 
  -4   5   1    3.60    0.41 
  -4   5   1    4.03    0.57 
   4  -5   1    3.26    0.47 
  -5  -4   1    4.10    0.64 
  -5   4  -1    3.19    0.41 
   4  -5   1    2.44    0.77 
   5   4   1    3.25    0.49 
  -5  -4   1    3.69    0.56 
   5  -4   1    3.06    0.35 
  -4   5  -1    3.27    0.49 
   4  -5  -1    3.84    0.36 
   5  -4   1    3.97    0.60 
   4  -5  -1    4.40    0.42 
   4   5   1    3.48    0.91 
  -4  -5   1    4.19    0.70 
  -4   5  -1    2.55    0.63 
  -4  -5   1    3.58    0.45 
  -5  -4  -1    4.18    0.42 
   5  -4   1    3.13    0.39 
  -4  -5   1    3.85    0.35 
   4  -5  -1    3.62    0.37 
  -5   4   1    3.82    0.52 
  -4  -5   1    3.67    0.41 
   4  -5  -1    4.16    0.42 
   5  -4   1    3.18    0.34 
   5   4  -1    3.56    0.57 
  -4   5  -1    3.18    0.49 
  -5  -4  -1    3.45    0.36 
  -5  -4  -1    3.45    0.50 
  -5   4   1    3.50    0.70 
   4  -5  -1    3.83    0.50 
   5  -4   1    3.22    0.38 
   5   4  -1    3.52    0.55 
   5   4  -1    3.59    0.63 
  -5  -4  -1    2.64    0.67 
   4   5   1    2.97    0.72 
   4   5   1    2.73    0.50 
  -5   4   1    4.48    0.75 
  -4   5  -1    3.19    0.38 
  -5   4   1    4.48    0.44 
  -4   5  -1    3.72    0.55 
   5   4  -1    4.40    0.48 
  -4  -5   1    3.90    0.64 
  -4  -5   1    4.08    0.46 
   5  -4   1    2.92    0.78 
  -4   5  -1    3.18    0.38 
  -5  -4  -1    3.74    0.63 
  -5  -4  -1    4.15    0.53 
  -4  -5   1    3.37    0.52 
  -5  -4  -1    4.72    0.49 
  -4   5  -1    3.57    0.54 
  -5  -4  -1    4.24    0.42 
  -4   5  -1    2.95    0.43 
  -5   4   1    4.04    0.43 
   4   5   1    3.18    0.86 
   5   4  -1    3.99    0.88 
  -5   4   1    4.05    0.57 
  -5  -4  -1    3.34    0.61 
  -4  -5   1    4.02    0.86 
   4   5   1    3.58    0.63 
  -5   4   1    3.14    0.47 
  -5   4   1    3.71    0.47 
   5  -4   1    3.18    0.88 
   4   5   1    3.52    0.50 
   4  -5  -1    4.73    0.92 
   4  -5  -1    4.43    0.86 
   4  -5  -1    3.58    0.56 
   5   4  -1    3.72    0.61 
  -5   5   1    2.68    0.48 
  -5   5  -1    1.86    0.70 
  -5   5   1    1.73    0.32 
  -5  -5  -1    2.22    0.72 
   5  -5  -1    2.13    0.28 
  -5   5  -1    2.08    0.36 
  -5  -5   1    2.52    0.30 
  -5   5   1    2.23    0.39 
  -5   5  -1    2.10    0.31 
  -5  -5   1    2.00    0.49 
  -5  -5   1    2.52    0.74 
   5   5   1    2.59    0.71 
   5   5  -1    2.79    0.68 
   5   5  -1    2.63    0.43 
  -5  -5  -1    2.07    0.46 
  -5  -5   1    2.76    0.46 
  -5   5  -1    2.00    0.92 
  -5   5   1    2.37    0.32 
   5  -5  -1    2.66    0.37 
  -5  -5   1    2.41    0.36 
   5  -5   1    2.19    0.32 
   5  -5   1    2.09    1.09 
  -5  -5  -1    2.11    0.42 
   5   5  -1    1.94    0.54 
  -5   5  -1    1.86    0.39 
  -5  -5  -1    2.43    0.28 
   5  -5  -1    2.29    0.32 
  -5  -5  -1    2.86    0.40 
  -5   5   1    2.18    0.38 
  -5  -5  -1    2.09    0.77 
  -5  -5   1    2.31    0.79 
  -5   5   1    2.17    0.91 
   5  -5  -1    2.63    0.28 
   5  -5   1    2.14    0.28 
  -5  -5  -1    2.64    0.41 
  -5   5   1    2.00    0.73 
  -5   5  -1    2.47    0.53 
  -5   5   1    2.10    0.54 
  -5  -5   1    2.92    0.44 
   5   5   1    2.04    0.38 
  -5   5  -1    1.70    0.44 
   5  -5  -1    3.01    0.59 
   5  -5   1    1.35    1.01 
   5  -5   1    2.14    0.36 
  -5   5  -1    1.30    0.48 
  -5  -5  -1    2.17    0.41 
  -5  -5  -1    2.45    0.36 
   5  -5   1    2.56    0.61 
  -5  -5   1    2.24    0.36 
  -5  -5   1    2.11    0.36 
  -5  -5   1    2.80    0.30 
  -5   5   1    2.35    0.51 
   5  -5  -1    2.72    1.00 
  -5   5  -1    2.21    0.37 
   5   5   1    2.00    0.55 
  -5   5  -1    1.97    0.32 
   0  -6  -1    1.39    0.29 
   6   0   1    1.12    0.22 
   6   0  -1    1.54    0.25 
  -6   0   1    1.75    0.32 
  -6   0  -1    1.46    0.49 
  -6   0  -1    2.06    0.32 
   0   6   1    1.12    0.46 
  -6   0   1    1.72    0.28 
   0  -6  -1    1.56    0.60 
  -6   0  -1    1.61    0.28 
  -6   0   1    1.79    0.33 
   0  -6   1    1.32    0.19 
   0   6   1    1.58    0.26 
   0  -6  -1    0.67    0.54 
  -6   0   1    1.16    0.47 
   0   6  -1    1.56    0.46 
  -6   0  -1    1.03    0.42 
  -6   0  -1    1.45    0.25 
   0  -6   1    1.55    0.24 
   0  -6   1    1.15    0.57 
  -6   0   1    1.22    0.37 
   0   6   1    1.19    0.44 
  -6   0  -1    1.48    0.29 
   0  -6  -1    1.33    0.24 
   6   0   1    1.17    0.44 
   0  -6   1    1.35    0.27 
   6   0  -1    1.10    0.41 
   0   6  -1    1.36    0.45 
   0  -6  -1    1.27    0.27 
   0  -6   1    1.82    0.62 
   6   0  -1    1.64    0.60 
   6   0   1    1.44    0.25 
   0   6  -1    1.25    0.20 
   0   6   1    1.11    0.31 
   0  -6   1    1.31    0.23 
   0   6  -1    1.68    0.45 
   0   6   1    1.37    0.40 
   6   0  -1    1.58    0.25 
   0  -6  -1    1.42    0.22 
  -6   0  -1    1.40    0.24 
   0   6  -1    1.13    0.33 
   6   0  -1    1.69    0.47 
   0   6   1    2.12    0.51 
   0   6  -1    1.17    0.19 
  -6   0   1    1.12    0.42 
   0  -6  -1    1.49    0.20 
   6   0   1    1.22    0.41 
   6   0   1    1.12    0.46 
   0  -6  -1    1.68    0.57 
   0   6  -1    1.48    0.24 
   6   0  -1    1.78    0.71 
   6   0   1    1.67    0.71 
   0   6  -1    1.48    0.35 
  -6   0   1    1.03    0.65 
  -6   0   1    1.40    0.32 
  -1   6   1    5.47    0.51 
  -6  -1   1    5.90    0.57 
  -6  -1   1    6.10    0.55 
   6  -1  -1    5.15    0.79 
  -6   1  -1    5.73    0.71 
  -1  -6  -1    5.16    0.86 
  -1   6   1    7.16    0.79 
  -1   6   1    5.91    0.82 
  -6   1  -1    6.10    0.54 
  -6   1  -1    5.94    0.55 
  -6   1  -1    5.24    0.71 
   1  -6   1    5.71    0.48 
   6   1   1    7.12    0.54 
  -1  -6  -1    5.71    0.49 
  -1  -6  -1    6.90    1.05 
   6   1   1    7.28    0.80 
  -1  -6  -1    6.20    0.61 
   6  -1  -1    5.72    0.49 
   1   6  -1    6.95    0.89 
   1   6  -1    6.50    0.52 
  -6  -1   1    4.89    0.49 
  -6  -1   1    5.52    0.72 
   1  -6   1    6.07    0.59 
  -6   1  -1    6.45    0.54 
   6  -1  -1    5.77    0.75 
  -1  -6  -1    5.89    0.49 
  -6   1  -1    6.62    0.59 
  -1  -6  -1    5.49    0.54 
   6  -1  -1    5.60    0.66 
   1   6  -1    7.32    0.83 
   6  -1  -1    5.67    0.52 
   1   6  -1    6.12    0.68 
  -1   6   1    7.13    0.68 
   1  -6   1    5.32    0.45 
   1   6  -1    7.34    0.67 
  -1  -6  -1    7.05    0.92 
   6  -1  -1    4.96    0.96 
   6   1   1    7.54    0.72 
  -6   1  -1    6.16    0.85 
   1  -6   1    6.64    1.02 
   6  -1  -1    4.97    0.49 
   1   6  -1    5.84    0.76 
  -6   1  -1    6.32    0.60 
  -1  -6  -1    4.96    0.44 
   6   1   1    7.78    0.90 
   1   6  -1    6.41    0.84 
   6   1   1    6.85    0.54 
  -1   6   1    5.55    0.62 
  -1   6   1    5.01    0.47 
  -1   6   1    6.11    0.54 
   1  -6   1    5.29    0.48 
   1  -6   1    6.01    0.92 
  -1  -6  -1    5.17    0.47 
   1   6  -1    6.83    0.48 
  -6  -1  -1    6.61    0.54 
   6   1  -1    5.54    0.76 
  -1  -6   1    6.58    0.96 
  -1  -6   1    6.78    0.51 
  -6   1   1    4.92    0.53 
   1   6   1    5.41    0.82 
  -6  -1  -1    6.50    0.55 
   6  -1   1    6.35    0.50 
  -6  -1  -1    7.46    0.85 
   1  -6  -1    5.82    0.55 
  -6   1   1    4.68    0.67 
  -1  -6   1    6.22    0.76 
  -1  -6   1    6.05    0.67 
  -6   1   1    5.33    0.69 
  -6  -1  -1    6.69    0.63 
   6   1  -1    5.77    0.79 
   1   6   1    5.13    0.55 
  -1   6  -1    5.71    0.66 
   6  -1   1    5.67    0.79 
  -1  -6   1    6.52    0.46 
   1  -6  -1    5.89    0.48 
   1  -6  -1    5.69    0.46 
  -6  -1  -1    6.80    0.59 
  -1   6  -1    5.41    0.83 
   6   1  -1    4.97    0.83 
   1   6   1    6.73    0.82 
  -1   6  -1    5.03    0.46 
   1   6   1    4.71    0.77 
  -1   6  -1    5.50    0.75 
  -1   6  -1    5.39    0.48 
  -6  -1  -1    6.04    0.61 
   1  -6  -1    5.31    0.47 
   6  -1   1    7.85    1.09 
  -6   1   1    5.43    0.58 
   6   1  -1    5.31    0.51 
  -6   1   1    5.55    0.83 
   6  -1   1    6.59    0.54 
   6  -1   1    6.29    0.51 
  -1  -6   1    7.15    0.60 
  -1  -6   1    6.77    0.96 
   1   6   1    5.25    0.81 
  -6   1   1    4.85    0.51 
   1   6   1    6.61    0.68 
  -1   6  -1    5.63    0.63 
  -1   6  -1    5.39    0.52 
   6  -1   1    5.68    0.92 
  -6   1   1    5.71    0.57 
   1   6   1    5.22    0.64 
  -6   1   1    5.67    0.64 
   1  -6  -1    5.09    0.83 
   6   1  -1    4.79    0.49 
   1  -6  -1    5.28    0.86 
   6   2   1    5.10    0.72 
  -2  -6  -1    3.06    0.45 
  -2  -6  -1    3.84    0.41 
  -2   6   1    3.98    0.70 
   2  -6   1    2.51    0.78 
   2  -6   1    3.05    0.36 
  -2  -6  -1    3.81    1.03 
  -2  -6  -1    3.37    0.70 
   6  -2  -1    3.09    0.58 
  -6   2  -1    3.60    0.50 
   2  -6   1    2.25    0.48 
   6  -2  -1    3.19    0.33 
   2   6  -1    4.49    0.59 
  -2   6   1    3.60    0.38 
  -6   2  -1    3.82    0.57 
  -2   6   1    3.71    0.50 
   6  -2  -1    3.84    0.73 
  -2  -6  -1    3.88    0.44 
   2  -6   1    2.90    0.32 
  -2  -6  -1    3.27    0.36 
  -6   2  -1    3.70    0.67 
  -6   2  -1    1.75    0.54 
   2   6  -1    3.90    0.63 
   6  -2  -1    3.39    0.36 
  -6  -2   1    4.75    0.55 
   2  -6   1    2.61    0.40 
   6   2   1    4.27    0.63 
  -6   2  -1    3.70    0.47 
   6   2   1    4.36    0.42 
  -6  -2   1    3.80    0.43 
  -6   2  -1    3.76    0.42 
  -2  -6  -1    3.78    0.52 
   2  -6   1    3.39    0.79 
   6   2   1    5.34    0.84 
  -2   6   1    3.23    0.51 
   2   6  -1    5.10    0.78 
  -2   6   1    3.94    0.44 
  -6  -2   1    3.66    0.61 
  -2  -6  -1    4.95    0.58 
  -6  -2   1    3.77    0.73 
  -2  -6  -1    3.01    0.32 
  -2   6   1    2.61    0.51 
  -6   2  -1    3.83    0.45 
   2  -6   1    2.71    0.34 
  -6  -2   1    2.88    0.36 
   6  -2  -1    3.25    1.37 
   2   6  -1    4.85    0.58 
   2   6  -1    3.50    0.77 
   2   6  -1    4.67    0.39 
   6  -2  -1    3.30    0.38 
   2   6  -1    4.20    0.45 
   6   2   1    4.70    0.62 
   6   2   1    4.44    0.43 
  -6   2  -1    3.18    0.40 
  -2   6   1    4.46    0.54 
  -6  -2   1    3.92    0.44 
  -6  -2   1    4.07    0.48 
   2  -6  -1    3.89    0.76 
   6   2  -1    3.05    0.59 
   6   2  -1    4.01    0.41 
  -6   2   1    3.09    0.61 
  -2   6  -1    2.17    0.48 
  -2  -6   1    4.42    0.46 
   6  -2   1    3.24    0.74 
  -2   6  -1    3.45    0.50 
   2   6   1    3.32    0.59 
  -6  -2  -1    4.33    0.48 
  -2   6  -1    2.72    0.36 
   2  -6  -1    4.22    0.36 
  -2  -6   1    4.08    0.47 
   2   6   1    3.96    0.56 
   6  -2   1    3.17    0.32 
  -6   2   1    3.47    0.42 
  -6  -2  -1    4.52    0.43 
   6   2  -1    3.94    0.67 
  -6   2   1    3.30    0.57 
   2  -6  -1    2.64    0.76 
   2  -6  -1    3.72    0.46 
   2  -6  -1    3.82    0.38 
  -6  -2  -1    3.99    0.63 
  -6   2   1    3.05    0.71 
  -6   2   1    3.34    0.48 
   6   2  -1    3.44    0.58 
   2  -6  -1    3.59    0.54 
  -2   6  -1    2.79    0.36 
  -6   2   1    3.08    0.50 
  -6  -2  -1    4.16    0.39 
   6  -2   1    3.74    0.57 
  -6  -2  -1    4.47    0.43 
  -6   2   1    3.54    0.43 
  -6  -2  -1    4.17    0.52 
   6   2  -1    3.53    0.59 
  -2   6  -1    2.96    0.53 
  -2  -6   1    4.97    0.60 
   6  -2   1    3.01    0.34 
   2   6   1    3.53    0.83 
  -6   2   1    2.47    0.42 
  -2  -6   1    4.86    0.63 
  -2   6  -1    3.48    0.49 
   6   2  -1    3.49    0.42 
  -6  -2  -1    5.07    0.73 
   2  -6  -1    3.96    0.37 
   2   6   1    3.66    0.70 
  -2  -6   1    5.10    0.86 
   6  -2   1    3.29    0.39 
   6  -2   1    3.50    0.39 
  -2  -6   1    4.45    0.49 
   6  -2   1    3.94    0.98 
  -2  -6   1    3.97    0.72 
  -2  -6   1    4.67    0.41 
  -3  -6  -1    1.70    0.39 
   6  -3  -1    2.00    0.99 
  -3   6   1    1.45    0.46 
  -3   6   1    1.28    0.57 
  -3  -6  -1    0.79    0.82 
  -6  -3   1    0.87    0.33 
   3  -6   1    1.42    0.42 
  -6   3  -1    1.60    0.46 
  -3  -6  -1    1.25    0.32 
  -3  -6  -1    1.33    0.22 
   6  -3  -1    1.00    0.21 
  -6   3  -1    1.68    0.39 
  -6  -3   1    1.47    0.52 
  -6   3  -1    1.63    0.29 
   6  -3  -1    1.05    0.22 
  -3   6   1    1.62    0.34 
  -3   6   1    1.22    0.30 
   6  -3  -1    1.03    0.48 
   3   6  -1    0.80    0.50 
  -6   3  -1    1.52    0.59 
  -6   3  -1    1.27    0.57 
   6   3   1    0.96    0.32 
   6   3   1    1.54    0.60 
  -6  -3   1    0.96    0.25 
   3  -6   1    1.44    0.25 
   3   6  -1    1.28    0.37 
  -3  -6  -1    1.45    0.26 
   6   3   1    0.56    0.49 
  -6  -3   1    1.11    0.22 
  -3  -6  -1    1.13    0.68 
   3   6  -1    0.92    0.62 
   3  -6   1    1.12    0.30 
  -6  -3   1    1.19    0.25 
   6   3   1    1.50    0.58 
  -6   3  -1    1.69    0.33 
  -3   6   1    1.50    0.38 
  -6  -3   1    1.20    0.62 
  -3   6   1    0.97    0.22 
  -3   6   1    1.52    0.44 
   3  -6   1    1.26    0.21 
   3  -6   1   -0.32    0.76 
  -6   3  -1    1.37    0.32 
   3  -6   1    1.47    0.25 
  -6   3  -1    1.52    0.30 
  -3  -6  -1    1.20    0.24 
  -6  -3   1    0.95    0.28 
   6   3   1    1.34    0.28 
  -3  -6  -1    1.41    0.37 
  -3   6   1    1.04    0.23 
   3   6  -1    1.80    0.86 
   6  -3  -1    0.71    0.18 
  -3  -6  -1    1.00    0.24 
   6  -3  -1    0.99    0.23 
   6   3   1    1.45    0.42 
  -3   6   1    0.99    0.26 
  -6   3  -1    1.12    0.32 
  -3   6  -1    1.42    0.24 
   3  -6  -1    1.12    0.22 
   6  -3   1    1.35    0.20 
  -6  -3  -1    1.33    0.24 
  -6   3   1    1.02    0.37 
  -3  -6   1    0.81    0.67 
  -3   6  -1    1.16    0.31 
  -3   6  -1    1.16    0.34 
  -6   3   1    1.23    0.35 
   6   3  -1    1.00    0.53 
  -6  -3  -1    0.63    0.55 
  -3   6  -1    2.01    0.58 
   3  -6  -1    0.95    0.20 
  -6   3   1    0.90    0.29 
   6  -3   1    1.43    0.27 
   3  -6  -1    0.40    0.75 
  -6   3   1    0.71    0.25 
  -6   3   1    1.42    0.58 
  -6   3   1    1.07    0.61 
  -3  -6   1    1.29    0.28 
   3   6   1    1.77    0.59 
  -6  -3  -1    1.21    0.26 
  -3  -6   1    1.14    0.67 
   6   3  -1    1.30    0.27 
  -3   6  -1    1.27    0.37 
   6   3  -1    0.76    0.37 
  -3   6  -1    1.20    0.23 
   6  -3   1    1.46    0.49 
  -3   6  -1    1.69    0.45 
   6   3  -1    1.46    0.90 
  -6  -3  -1    1.45    0.26 
  -6  -3  -1    1.18    0.29 
  -6  -3  -1    1.43    0.55 
   6   3  -1    1.34    0.51 
   3   6   1    1.45    0.38 
  -3  -6   1    0.58    0.38 
   3  -6  -1    1.21    0.21 
  -3  -6   1    1.13    0.25 
  -3  -6   1    1.26    0.28 
   3   6   1    1.22    0.54 
   3  -6  -1    0.88    0.29 
   3  -6  -1    1.08    0.77 
  -6   3   1    0.92    0.25 
  -3   6  -1    1.10    0.26 
   3   6   1    1.51    0.81 
  -3  -6   1    1.09    0.20 
  -3  -6   1    0.93    0.32 
  -6   3   1    0.98    0.45 
   6  -3   1    1.41    0.23 
   6  -3   1    2.97    1.03 
   6  -3   1    1.56    0.76 
   3  -6  -1    1.28    0.42 
   6  -3   1    1.79    0.28 
  -6  -3  -1    1.32    0.33 
   6   3  -1    0.93    0.29 
  -3  -6   1    1.29    0.37 
  -4  -6  -1    7.06    0.67 
  -6   4  -1    6.83    0.72 
  -4  -6  -1    7.26    0.59 
  -4  -6  -1    8.15    0.84 
  -4  -6  -1    7.43    0.78 
  -4  -6  -1    5.04    1.08 
   6   4   1    7.06    1.01 
  -4   6   1    7.76    0.78 
   4   6  -1    8.20    0.79 
   6  -4  -1    6.66    0.71 
  -6  -4   1    7.42    0.70 
  -4  -6  -1    6.71    0.82 
  -6  -4   1    7.67    0.63 
  -6  -4   1    7.50    0.74 
  -4  -6  -1    7.34    0.68 
   6  -4  -1    4.65    1.19 
  -6   4  -1    8.00    0.86 
   6  -4  -1    8.50    0.74 
  -6   4  -1    7.47    0.67 
  -6   4  -1    7.92    1.17 
   4   6  -1    5.63    1.30 
   4  -6   1    7.55    0.72 
  -4  -6  -1    6.81    1.05 
   6  -4  -1    7.17    0.58 
   6   4   1    7.12    0.73 
   4  -6   1    7.71    0.60 
  -4   6   1    9.03    1.27 
   6   4   1    7.82    0.71 
   4  -6   1    9.85    1.45 
   4   6  -1    6.17    1.11 
  -6   4  -1    6.91    0.83 
  -4   6   1    7.67    0.95 
  -4   6   1    8.45    0.84 
  -6   4  -1    7.45    0.80 
  -4   6   1    7.99    0.65 
   4  -6   1    6.90    1.29 
  -4   6   1    8.52    0.74 
   4   6  -1    7.54    1.15 
  -6  -4   1    7.73    0.68 
   6   4   1    7.30    1.42 
  -4   6   1    7.98    0.60 
  -4   6   1    7.96    0.64 
   6   4   1    8.19    1.12 
  -6  -4   1    7.83    0.83 
  -6  -4   1    6.94    1.10 
  -6   4  -1    7.56    1.11 
  -6   4  -1    8.95    0.99 
   4  -6   1    8.34    1.02 
   4  -6   1    7.36    0.59 
   4  -6   1    7.92    0.78 
   6  -4  -1    8.36    0.65 
   4  -6   1    7.77    0.64 
  -4  -6  -1    7.30    0.67 
   6  -4  -1    8.27    0.62 
  -4  -6  -1    7.21    0.57 
  -6  -4   1    7.71    0.60 
   6  -4  -1    8.08    0.95 
   6   4  -1    8.06    0.72 
  -4   6  -1    7.69    0.63 
  -6  -4  -1    7.40    0.70 
   6  -4   1    7.10    0.61 
   6  -4   1    7.51    0.69 
  -4  -6   1    7.46    0.73 
  -4   6  -1    8.06    0.95 
  -4   6  -1    7.01    1.04 
   6   4  -1    6.27    0.98 
  -4   6  -1    7.43    0.80 
   6   4  -1    7.86    1.05 
  -4  -6   1    8.26    0.67 
   4  -6  -1    9.06    1.43 
   4  -6  -1    8.48    0.63 
   6   4  -1    6.77    1.01 
   6  -4   1    5.07    1.22 
   4  -6  -1    7.84    0.68 
   4  -6  -1    7.85    0.97 
  -6   4   1    7.74    0.63 
  -6   4   1    8.25    0.99 
   6   4  -1    7.21    0.91 
   6  -4   1    8.02    0.87 
  -4  -6   1    7.55    0.78 
  -6   4   1    7.95    0.69 
  -6   4   1    8.11    0.87 
  -6  -4  -1    7.45    1.13 
  -6   4   1    9.52    1.33 
   4   6   1    7.65    0.78 
  -6   4   1    7.93    0.75 
   4   6   1    6.60    1.21 
  -6  -4  -1    7.88    0.63 
  -4   6  -1    7.66    0.79 
   4  -6  -1    8.74    0.66 
  -6  -4  -1    7.21    0.73 
   6   4  -1    9.03    1.48 
  -6   4   1    8.61    0.81 
   6  -4   1    7.12    1.48 
  -6  -4  -1    7.65    0.81 
  -6  -4  -1    7.84    0.63 
   4   6   1    6.60    1.38 
   6  -4   1    8.08    1.03 
   6  -4   1    7.20    0.63 
  -6   4   1    7.86    0.74 
  -6  -4  -1    7.37    0.71 
  -6   4   1    8.29    0.84 
  -4  -6   1    9.23    1.11 
  -4  -6   1    7.47    0.59 
  -4  -6   1    8.25    0.83 
  -4  -6   1    8.17    0.69 
   4   6   1    7.48    1.19 
  -6  -4  -1    5.77    1.03 
   4  -6  -1    8.39    0.78 
  -4   6  -1    7.57    0.69 
   4  -6  -1    6.10    1.23 
  -4  -6   1    7.35    0.72 
  -4  -6   1    6.86    0.58 
   6  -4   1    7.17    0.59 
  -4  -6   1    7.94    1.20 
   4  -6  -1    8.33    0.62 
  -6  -5   1    2.44    0.32 
   6  -5  -1    2.88    0.41 
  -6   5  -1    2.11    0.40 
  -6   5  -1    1.55    0.37 
   5  -6   1    1.58    1.44 
  -6  -5   1    2.07    0.38 
   5  -6   1    2.54    0.39 
  -5   6   1    2.12    0.53 
  -6   5  -1    1.73    0.32 
  -5  -6  -1    1.37    0.55 
   6  -5  -1    2.34    1.45 
   6  -5  -1    2.89    0.38 
   6  -5  -1    2.48    0.38 
  -5   6   1    2.02    0.34 
  -6   5  -1    2.21    0.38 
  -5   6   1    2.09    0.35 
  -5   6   1    1.95    0.43 
   6  -5  -1    2.64    0.31 
   5   6  -1    1.60    0.23 
  -6  -5   1    1.17    0.35 
   5  -6   1    1.82    0.27 
  -6   5  -1    1.92    0.28 
   5  -6   1    1.93    0.70 
  -6   5  -1    1.87    0.32 
   5  -6   1    2.03    0.28 
  -5  -6  -1    2.13    0.46 
  -6   5  -1    1.73    0.52 
   6   5   1    1.82    0.66 
   5  -6   1    2.18    0.33 
   6  -5  -1    2.80    0.72 
  -5   6   1    2.90    0.72 
  -5  -6  -1    1.97    0.29 
   6   5   1    2.08    0.39 
   6   5   1    2.39    1.01 
  -5  -6  -1    2.32    0.38 
  -6   5  -1    2.14    0.61 
  -6   5  -1    1.98    0.67 
   6  -5  -1    3.06    0.38 
   6   5   1    1.80    0.24 
   5   6  -1    2.38    0.46 
   5   6  -1    1.16    0.92 
  -6  -5   1    2.24    0.44 
  -5  -6  -1    1.78    0.37 
  -5  -6  -1    2.33    0.37 
  -6   5   1    2.21    0.57 
   5   6   1    2.04    0.24 
   6  -5   1    1.44    0.31 
  -6  -5  -1    2.16    0.35 
  -5   6  -1    2.48    0.51 
   5  -6  -1    2.43    0.34 
   6  -5   1    1.86    0.28 
  -6   5   1    2.13    0.43 
   5   6   1    2.54    1.00 
  -5  -6   1    1.33    0.37 
  -5   6  -1    2.43    0.39 
   6  -5   1    1.79    0.32 
   6   5  -1    2.27    0.25 
   6  -5   1    2.42    0.38 
  -5   6  -1    1.99    0.33 
   5   6   1    3.13    0.47 
  -6  -5  -1    2.16    0.43 
   5  -6  -1    1.13    1.34 
   5  -6  -1    2.72    0.72 
  -6   5   1    2.19    0.71 
  -6  -5  -1    2.28    0.49 
  -6  -5  -1    1.76    0.30 
   6  -5   1    1.67    0.34 
  -5   6  -1    2.49    0.32 
  -5   6  -1    2.06    0.42 
  -6   5   1    2.59    0.45 
   5  -6  -1    1.83    0.35 
   6   5  -1    1.60    0.69 
  -5  -6   1    2.38    0.37 
   6   5  -1    3.71    1.02 
  -6   5   1    2.12    0.52 
   6  -5   1    0.68    1.55 
  -5   6  -1    2.12    0.40 
  -6   5   1    2.73    0.45 
  -5   6  -1    2.37    0.68 
   5  -6  -1    2.04    0.29 
   6   5  -1    2.83    0.45 
   5  -6  -1    2.14    0.29 
  -5  -6   1    1.80    0.31 
  -5  -6   1    2.13    0.55 
  -5  -6   1    1.90    0.28 
  -6  -5  -1    1.84    0.36 
  -6  -5  -1    2.19    0.29 
   6  -5   1    1.49    0.69 
  -6   5   1    2.51    0.38 
  -6   5   1    2.90    0.35 
  -5  -6   1    2.02    0.47 
   6   6   1    2.53    0.40 
  -6   6   1    3.93    0.67 
  -6   6  -1    1.23    0.42 
   6   6   1    1.79    0.37 
  -6   6  -1    2.33    0.33 
   6  -6  -1    3.43    0.42 
  -6   6  -1    2.04    0.37 
   6  -6   1    1.97    0.26 
  -6  -6  -1    2.48    0.32 
  -6  -6  -1    2.43    0.30 
  -6  -6  -1    2.53    0.35 
  -6  -6  -1    2.46    0.33 
  -6  -6  -1    2.17    0.32 
   6  -6   1    2.47    0.42 
  -6   6   1    6.53    1.74 
  -6   6  -1    1.40    0.35 
  -6   6  -1    2.26    0.45 
   6   6  -1    2.77    0.27 
  -6   6  -1    2.45    0.96 
  -6  -6   1    3.37    0.60 
  -6  -6  -1    1.67    0.32 
   6   6   1    2.07    0.25 
  -6   6   1    2.59    0.48 
   6  -6   1    2.11    0.30 
  -6  -6  -1    1.93    0.51 
  -6   6  -1    1.67    0.58 
   6  -6   1    1.76    0.34 
   6  -6   1    1.91    0.31 
   6  -6   1    1.64    0.33 
   6  -6   1    1.61    0.31 
   6   6   1    2.40    0.33 
  -6   6   1    2.54    0.47 
   0  -7  -1    5.77    0.48 
  -7   0   1    6.51    0.59 
   0   7  -1    5.86    0.51 
  -7   0  -1    6.53    0.57 
   7   0  -1    6.06    0.57 
  -7   0   1    5.44    1.17 
   7   0  -1    6.15    0.81 
   0   7  -1    6.30    0.88 
   0   7  -1    5.90    0.50 
  -7   0  -1    6.20    0.67 
   0  -7   1    5.83    0.48 
   7   0   1    5.92    0.50 
  -7   0   1    5.69    0.52 
   0   7  -1    6.06    0.77 
  -7   0   1    6.02    0.60 
   7   0  -1    5.37    0.94 
   0  -7  -1    5.84    0.53 
   7   0   1    5.94    0.82 
   7   0   1    6.48    0.55 
   7   0  -1    6.13    0.85 
  -7   0   1    5.96    0.65 
   0  -7  -1    6.01    1.12 
   0  -7  -1    5.38    1.04 
   7   0   1    7.14    0.59 
  -7   0   1    5.47    0.55 
   0   7  -1    6.94    0.88 
  -7   0  -1    6.25    0.52 
  -7   0   1    5.89    0.68 
   0  -7  -1    5.67    0.64 
   0  -7   1    6.35    0.55 
   7   0   1    6.68    0.83 
   0  -7   1    6.64    0.68 
  -7   0  -1    6.16    0.58 
  -7   0   1    5.87    0.94 
   7   0  -1    5.85    0.54 
  -7   0  -1    7.80    1.14 
   0  -7   1    5.63    1.07 
   7   0   1    5.19    0.61 
   0  -7  -1    6.05    0.54 
  -7   0  -1    5.71    0.60 
  -7   0  -1    6.55    0.67 
   7   0   1    6.06    0.98 
  -7   0   1    5.71    0.59 
   0   7   1    7.65    0.94 
   0   7   1    6.57    0.73 
   0   7  -1    5.14    0.86 
   0   7   1    6.14    0.91 
   0   7   1    6.38    0.96 
   7   0  -1    4.85    0.48 
   0   7  -1    5.45    0.87 
   0  -7   1    5.38    1.12 
  -7  -1   1    3.54    0.45 
  -1  -7  -1    4.30    1.01 
  -7   1  -1    2.91    0.44 
  -7  -1   1    2.40    0.75 
   1   7  -1    3.09    0.57 
   7   1   1    3.29    0.50 
  -7  -1   1    3.28    0.45 
  -1  -7  -1    2.90    0.31 
  -1  -7  -1    3.16    0.40 
   7   1   1    3.08    0.64 
  -1   7   1    3.02    0.74 
  -7  -1   1    2.45    0.44 
   7   1   1    3.47    0.43 
  -7   1  -1    2.84    0.76 
   1   7  -1    2.88    0.71 
   7  -1  -1    2.04    0.83 
   7   1   1    4.31    0.70 
   1  -7   1    3.27    0.38 
  -7  -1   1    2.98    0.36 
   7  -1  -1    2.92    0.32 
   1  -7   1    3.35    0.59 
  -7  -1   1    3.51    0.57 
   7  -1  -1    2.91    0.40 
   7  -1  -1    2.53    0.62 
   1  -7   1    4.00    1.03 
  -7  -1   1    2.10    0.69 
  -1  -7  -1    3.37    0.96 
  -7   1  -1    3.49    0.37 
   1  -7   1    2.93    0.45 
  -1   7   1    3.49    0.72 
  -7  -1   1    3.45    0.50 
   1  -7   1    3.06    0.96 
   1  -7   1    3.22    0.32 
  -7   1  -1    2.60    0.46 
  -1  -7  -1    2.94    0.44 
   1   7  -1    3.39    0.85 
  -1   7   1    2.86    0.48 
   7  -1  -1    1.75    1.68 
   1   7  -1    2.22    0.69 
   7   1   1    2.71    0.37 
  -7   1  -1    3.25    0.44 
   7   1   1    2.98    0.80 
   7  -1  -1    2.73    0.35 
  -7   1  -1    2.61    0.73 
  -7   1  -1    3.12    0.64 
  -7   1  -1    3.05    0.47 
  -1   7   1    3.12    0.60 
   1  -7   1    2.76    0.36 
  -1  -7   1    3.58    0.39 
   7   1  -1    3.24    0.37 
   7   1  -1    3.24    0.60 
  -7   1   1    2.55    0.75 
  -7  -1  -1    3.45    0.35 
   7  -1   1    3.65    0.38 
   1   7   1    3.24    0.73 
  -1   7  -1    3.37    0.69 
   7  -1   1    3.66    0.42 
   7   1  -1    2.93    0.40 
   7  -1   1    3.62    0.92 
  -7  -1  -1    3.48    0.50 
  -7  -1  -1    3.71    0.44 
   1   7   1    2.79    0.50 
   1  -7  -1    3.08    0.31 
  -1   7  -1    3.40    0.56 
  -7  -1  -1    2.97    0.77 
  -7   1   1    3.74    0.51 
  -7   1   1    2.92    0.63 
   7   1  -1    2.66    0.78 
  -7  -1  -1    3.54    0.51 
   1  -7  -1    3.16    0.38 
  -1   7  -1    3.22    0.34 
  -7   1   1    3.31    0.49 
  -1   7  -1    3.00    0.46 
   7  -1   1    2.54    0.61 
   1   7   1    2.79    0.73 
  -1  -7   1    4.33    1.03 
  -7   1   1    2.91    0.43 
  -1   7  -1    2.98    0.37 
  -1  -7   1    3.16    0.31 
  -7   1   1    3.16    0.44 
  -1   7  -1    2.53    0.69 
  -7  -1  -1    3.64    0.73 
   7   1  -1    3.08    0.67 
  -1   7  -1    3.44    0.79 
   7  -1   1    3.39    0.33 
   1  -7  -1    2.79    0.99 
  -1   7  -1    3.46    0.62 
   1  -7  -1    2.77    0.43 
   1  -7  -1    3.00    0.37 
  -7   1   1    3.11    0.44 
  -1  -7   1    3.59    1.00 
   1  -7  -1    2.45    0.93 
   7  -1   1    3.15    1.26 
  -7   1   1    2.71    0.37 
  -7   1   1    2.86    0.71 
   7   1  -1    2.84    0.43 
  -1   7  -1    3.09    0.35 
  -1  -7   1    2.87    0.46 
   1   7   1    2.06    0.85 
  -7  -1  -1    3.37    0.40 
  -7  -2   1    0.62    0.30 
  -7  -2   1    0.65    0.20 
   7   2   1    0.45    0.24 
  -7  -2   1    0.76    0.31 
  -2   7   1    0.74    0.28 
  -2  -7  -1    0.13    0.86 
  -7   2  -1    0.35    0.24 
   7   2   1    0.09    0.57 
  -2  -7  -1    0.58    0.28 
   7  -2  -1    0.73    0.89 
   7   2   1   -0.32    0.78 
   7  -2  -1    0.71    0.17 
  -2   7   1    0.77    0.31 
  -2   7   1    0.82    0.24 
  -2   7   1    0.70    0.39 
  -7   2  -1    0.42    0.38 
  -2   7   1    0.81    0.60 
  -7   2  -1    0.27    0.27 
   2   7  -1    0.59    0.59 
   2   7  -1    0.21    1.33 
  -7   2  -1    0.57    0.17 
   7  -2  -1    0.79    0.24 
   7  -2  -1    0.94    0.55 
  -2   7   1    0.44    0.29 
   7   2   1    0.20    0.27 
  -7   2  -1   -0.02    0.65 
   7  -2  -1    0.88    0.18 
  -2  -7  -1    0.47    0.15 
  -7   2  -1    0.49    0.22 
  -2   7   1    0.54    0.57 
  -2   7   1    0.65    0.16 
   7   2   1    0.37    0.16 
  -7   2  -1    0.37    0.21 
  -7   2  -1   -0.43    0.69 
   2  -7   1    0.24    0.31 
   2  -7   1    0.33    0.16 
   2  -7   1   -0.83    0.97 
   7  -2  -1    0.74    0.22 
  -7   2  -1    0.41    0.29 
  -2  -7  -1    0.63    0.15 
   7  -2  -1    0.75    0.22 
   2   7  -1    0.67    0.36 
   2  -7   1    0.52    0.21 
   2  -7   1    0.40    0.14 
  -7  -2   1    0.97    0.34 
  -2  -7  -1    0.42    0.30 
  -7  -2   1    1.27    0.68 
  -7   2  -1    0.69    0.54 
   2  -7   1    0.68    0.49 
   7   2   1    0.65    0.47 
  -2   7   1    1.41    0.68 
  -7  -2   1    0.50    0.25 
  -7  -2  -1    0.76    0.39 
  -2   7  -1    0.71    0.66 
  -7   2   1    0.30    0.71 
   7   2  -1    0.15    0.57 
  -2  -7   1    1.28    0.93 
   7   2  -1    0.08    0.28 
  -7   2   1   -0.66    0.54 
  -7   2   1   -0.07    0.70 
   2  -7  -1   -1.54    0.94 
  -2   7  -1    0.54    0.15 
  -7  -2  -1    1.45    0.71 
  -2  -7   1    0.61    0.16 
  -2   7  -1    0.32    0.25 
  -2   7  -1    0.33    0.18 
  -7   2   1    0.66    0.25 
   2   7   1    2.01    1.53 
  -7   2   1    0.67    0.27 
   7  -2   1    0.53    0.14 
   7  -2   1    0.48    0.16 
   7  -2   1    0.49    0.19 
   2   7   1    0.56    0.64 
  -2   7  -1    0.45    0.19 
   7   2  -1    1.23    0.75 
   2  -7  -1    0.89    0.50 
  -2   7  -1    0.60    0.31 
  -2   7  -1    0.17    0.55 
  -7  -2  -1    0.56    0.32 
   7  -2   1    0.52    0.57 
   7  -2   1    0.28    0.26 
  -7  -2  -1    0.67    0.24 
  -7   2   1    0.04    0.41 
   2  -7  -1    0.64    0.16 
   2   7   1    0.66    0.32 
   2  -7  -1    0.56    0.21 
   7   2  -1    0.61    0.17 
  -7   2   1    0.80    0.32 
   7   2  -1    0.70    0.47 
   7  -2   1    0.29    0.21 
   2  -7  -1    0.67    0.19 
  -7   2   1    0.46    0.39 
   7   2  -1    0.45    0.22 
  -7  -2  -1    0.38    0.18 
  -2   7  -1   -0.03    0.36 
  -7  -2  -1    0.63    0.18 
  -7  -2  -1    0.52    0.24 
   7  -2   1   -0.50    0.91 
   2  -7  -1    0.66    0.32 
  -3   7   1   16.47    1.84 
  -3  -7  -1   16.86    1.38 
   7  -3  -1   17.60    1.23 
   7   3   1   16.67    1.22 
  -3   7   1   18.14    1.16 
   7  -3  -1   17.65    1.68 
  -7   3  -1   16.21    1.32 
  -3   7   1   19.58    1.49 
   7  -3  -1   18.66    1.29 
  -3  -7  -1   15.97    1.13 
  -7  -3   1   17.79    1.91 
  -7  -3   1   16.65    1.25 
   3  -7   1   16.97    1.17 
   7   3   1   19.34    2.02 
   7  -3  -1   16.94    1.27 
  -3  -7  -1   16.72    1.24 
  -7  -3   1   16.86    1.32 
   7   3   1   17.05    1.27 
  -7   3  -1   17.53    1.40 
   3  -7   1   15.77    1.24 
  -7  -3   1   16.67    1.21 
   3  -7   1   17.61    1.57 
   7   3   1   16.27    1.62 
  -3   7   1   17.79    1.61 
   7  -3  -1   18.24    1.23 
  -7  -3   1   16.94    1.18 
  -3  -7  -1   15.16    2.07 
  -3   7   1   18.86    1.32 
  -7   3  -1   18.19    1.65 
   3   7  -1   18.26    1.43 
   3  -7   1   17.24    1.22 
   3   7  -1   16.28    1.80 
  -7   3  -1   16.65    1.25 
   7  -3  -1   18.14    1.21 
   7  -3  -1   17.93    2.26 
  -3   7   1   18.00    1.39 
  -7   3  -1   16.83    1.20 
  -7   3  -1   17.86    1.26 
  -3  -7  -1   16.86    1.18 
   7   3   1   17.44    1.54 
  -7  -3   1   17.91    1.29 
   7   3   1   18.04    1.29 
  -7  -3   1   18.11    1.39 
  -7   3  -1   17.09    1.83 
   7  -3  -1   18.04    1.19 
   3   7  -1   17.11    2.23 
  -3  -7   1   18.73    1.26 
   7  -3   1   16.95    1.27 
   7   3  -1   17.00    1.23 
  -7   3   1   17.14    1.85 
  -7   3   1   17.94    1.27 
  -7  -3  -1   18.38    1.33 
  -3   7  -1   17.92    1.45 
  -7   3   1   17.41    1.26 
   3  -7  -1   17.68    2.36 
   7  -3   1   16.55    1.64 
  -7  -3  -1   15.64    1.84 
   3  -7  -1   18.34    1.23 
  -7   3   1   16.87    1.57 
  -7   3   1   17.93    1.21 
  -3   7  -1   16.87    1.80 
   3  -7  -1   17.36    1.54 
   7   3  -1   17.49    1.62 
   7   3  -1   17.66    1.28 
   3   7   1   16.09    2.23 
  -7  -3  -1   16.49    1.36 
   7  -3   1   17.68    1.20 
  -7  -3  -1   17.73    1.18 
   7  -3   1   17.08    1.18 
  -7   3   1   16.44    1.43 
   3  -7  -1   18.12    1.19 
   7   3  -1   16.40    2.29 
  -7   3   1   17.63    1.32 
  -7  -3  -1   17.34    1.26 
  -3   7  -1   18.93    1.59 
   3  -7  -1   18.88    1.34 
  -7  -3  -1   16.51    1.22 
  -7  -3  -1   16.79    1.25 
   7  -3   1   17.77    1.21 
  -3   7  -1   16.70    1.16 
  -3   7  -1   17.43    1.40 
   7  -3   1   19.14    1.29 
  -3   7  -1   17.12    1.19 
  -3   7  -1   16.37    1.19 
   7  -3   1   18.06    2.32 
   7   3  -1   15.14    1.26 
   3   7   1   13.54    1.77 
   3   7   1   17.36    1.75 
  -3  -7   1   15.43    2.18 
   3   7   1   16.35    1.40 
   3  -7  -1   18.26    1.25 
  -7   3   1   18.43    1.41 
  -7   3   1   18.03    1.34 
  -3  -7   1   18.05    1.19 
  -3  -7   1   16.73    1.36 
   7   4   1    2.83    0.43 
  -4   7   1    2.74    0.81 
  -4  -7  -1    2.23    0.39 
  -7   4  -1    2.50    0.46 
   7   4   1    3.03    0.42 
   4  -7   1    1.23    0.35 
  -7   4  -1    1.45    0.33 
  -4  -7  -1    2.12    0.56 
  -7  -4   1    2.73    0.36 
   4  -7   1    1.73    0.33 
  -4  -7  -1    2.02    0.39 
   4  -7   1    2.16    0.37 
  -7  -4   1    1.92    0.41 
   4   7  -1    2.31    0.25 
   7  -4  -1    2.47    0.32 
   7   4   1    2.11    0.78 
  -4   7   1    2.53    0.28 
  -7   4  -1    2.59    0.59 
   7  -4  -1    2.29    0.28 
   4   7  -1    2.70    0.52 
  -7  -4   1    2.48    0.41 
  -7  -4   1    2.64    0.46 
  -7   4  -1    2.07    0.32 
  -4   7   1    2.51    0.59 
   4  -7   1    2.30    0.37 
   7  -4  -1    2.05    0.38 
   7  -4  -1    2.06    0.36 
   7   4   1    2.26    0.39 
   4  -7   1    1.87    0.31 
  -4  -7  -1    2.38    0.31 
  -4   7   1    2.18    0.32 
  -7   4  -1    1.98    0.79 
   7  -4  -1    0.63    0.76 
   7  -4  -1    2.32    0.38 
   4   7  -1    1.78    1.50 
  -4  -7  -1    2.61    0.30 
  -7   4  -1    1.78    0.34 
  -7   4  -1    2.10    0.56 
  -7  -4   1    2.26    0.34 
   4  -7   1    2.58    0.76 
  -7   4  -1    1.83    0.41 
  -7  -4   1    2.92    0.35 
   4   7  -1    2.34    0.91 
  -7  -4   1    2.78    0.50 
   4  -7   1    1.79    0.28 
  -7   4  -1    2.22    0.30 
  -7   4  -1    1.72    0.35 
   4  -7   1    1.90    0.33 
  -4   7   1    2.12    0.46 
   7  -4   1    2.05    0.35 
   4  -7  -1    1.81    0.76 
  -4   7  -1    2.18    0.32 
  -4   7  -1    2.53    0.49 
  -7   4   1    2.01    0.37 
   7  -4   1    1.87    0.35 
  -4   7  -1    2.41    0.30 
  -7   4   1    2.15    0.55 
  -7  -4  -1    2.46    0.32 
  -7   4   1    2.26    0.43 
  -7   4   1    1.93    0.87 
  -7  -4  -1    2.81    0.47 
   7  -4   1    1.78    0.31 
   7   4  -1    3.14    0.43 
  -4   7  -1    2.26    0.35 
   4   7   1    2.23    0.26 
  -7   4   1    2.49    0.30 
   7  -4   1    1.54    0.26 
   4   7   1    2.51    0.49 
   4  -7  -1    1.91    0.36 
   4   7   1    1.84    1.39 
   4  -7  -1    2.17    0.34 
  -4   7  -1    2.04    0.74 
  -7   4   1    2.24    0.35 
  -7  -4  -1    2.94    0.47 
  -7  -4  -1    2.77    0.52 
   4   7   1    1.76    0.91 
   7   4  -1    1.41    1.00 
   4  -7  -1    2.00    0.34 
  -7  -4  -1    1.80    0.33 
   4  -7  -1    2.60    0.41 
   4  -7  -1    2.62    0.32 
  -7   4   1    1.81    0.37 
   7  -4   1    1.69    0.33 
  -4   7  -1    2.27    0.36 
   4  -7  -1    2.38    0.40 
  -7  -4  -1    2.10    0.35 
  -4  -7   1    2.38    0.40 
  -4  -7   1    2.41    0.59 
   7  -4   1    1.67    0.28 
   4  -7  -1    2.41    0.56 
   7  -4   1    1.68    0.28 
   7  -4   1    2.43    0.81 
  -4  -7   1    2.47    0.30 
  -7   4   1    1.86    0.58 
  -4   7  -1    1.99    0.54 
  -7  -4  -1    2.30    0.38 
  -4   7  -1    2.24    0.34 
   7   5   1    4.78    0.41 
  -7   5  -1    5.02    0.48 
   7  -5  -1    4.03    0.44 
  -5  -7  -1    4.13    0.40 
  -7   5  -1    5.05    0.83 
  -7   5  -1    3.98    0.55 
  -5  -7  -1    4.47    0.44 
  -5  -7  -1    4.53    0.38 
  -5   7   1    4.77    0.68 
   7  -5  -1    3.81    0.42 
   5   7  -1    4.40    0.61 
  -7   5  -1    4.57    0.45 
  -7   5  -1    4.59    0.44 
   7   5   1    5.08    0.43 
  -7   5  -1    5.19    0.68 
   5  -7   1    4.52    0.43 
   5  -7   1    4.52    0.54 
  -5   7   1    5.30    0.44 
   5  -7   1    4.86    0.74 
  -7  -5   1    4.43    0.41 
   5  -7   1    4.73    0.49 
   7  -5  -1    4.21    0.41 
   7   5   1    5.25    0.56 
   5  -7   1    4.72    0.52 
   5  -7   1    4.23    0.40 
  -5   7   1    4.49    0.74 
   5   7  -1    5.18    0.40 
  -5  -7  -1    4.10    0.41 
  -7   5  -1    4.17    0.57 
   7  -5  -1    4.49    0.50 
  -5   7   1    4.66    0.45 
   5   7  -1    5.33    0.41 
  -7  -5   1    4.47    0.50 
   5  -7   1    4.58    0.43 
  -7   5  -1    4.96    1.11 
   7   5   1    4.68    0.47 
   5   7  -1    4.98    0.54 
   7  -5  -1    4.44    0.45 
   7  -5  -1    4.96    0.47 
   5  -7   1    4.41    0.46 
   7  -5  -1    4.31    0.49 
  -7  -5   1    4.57    0.47 
  -5   7   1    5.95    1.21 
  -7  -5   1    4.28    0.47 
   7  -5  -1    4.19    0.41 
  -5   7   1    5.31    1.13 
  -7  -5   1    4.06    0.41 
  -5  -7  -1    3.76    0.80 
  -7   5  -1    5.17    1.12 
  -5   7   1    4.33    0.43 
   7  -5  -1    4.01    0.60 
  -5  -7  -1    4.38    0.45 
  -7  -5   1    4.53    0.39 
  -5  -7   1    4.66    0.49 
  -7   5   1    4.45    0.44 
  -7   5   1    3.91    0.44 
  -7   5   1    4.29    0.69 
  -5   7  -1    4.43    0.71 
   7  -5   1    4.45    0.44 
   7   5  -1    4.47    0.40 
   5  -7  -1    4.92    0.69 
   5  -7  -1    4.21    0.53 
  -5  -7   1    4.39    0.40 
  -5   7  -1    4.41    0.43 
   7  -5   1    4.97    0.46 
   7  -5   1    4.28    0.41 
   5   7   1    4.33    0.39 
   7   5  -1    4.21    0.38 
   5  -7  -1    4.91    0.55 
   5   7   1    4.40    0.39 
   5  -7  -1    4.26    0.42 
   7  -5   1    4.62    0.50 
   5  -7  -1    4.69    0.42 
   5  -7  -1    4.66    0.47 
  -7   5   1    4.73    0.82 
  -7  -5  -1    4.72    0.49 
  -7   5   1    4.31    0.46 
   7  -5   1    4.02    0.73 
  -5  -7   1    4.80    0.41 
   7  -5   1    4.29    0.44 
   7  -5   1    4.67    0.41 
   7   5  -1    4.03    0.47 
  -7  -5  -1    5.08    0.43 
  -5   7  -1    3.87    0.43 
  -7  -5  -1    4.76    0.39 
  -5   7  -1    2.85    1.02 
  -5  -7   1    4.93    0.39 
  -7  -5  -1    4.95    0.46 
  -5  -7   1    4.62    0.83 
  -5  -7   1    4.83    0.45 
   5   7   1    4.49    0.53 
  -7   5   1    4.54    0.63 
   5  -7  -1    4.96    0.45 
   5   7   1    4.82    0.63 
   7  -5   1    4.88    0.50 
  -5   7  -1    4.32    0.44 
   7   5  -1    4.60    0.53 
   7  -5   1    4.61    0.73 
   7  -6  -1   17.39    1.21 
  -6   7   1   17.38    1.25 
  -6  -7  -1   16.30    1.06 
  -7   6  -1   16.15    1.12 
  -6   7   1   16.54    1.37 
  -7  -6   1   16.70    1.18 
  -7  -6   1   16.44    1.12 
   7  -6  -1   18.86    1.25 
  -7  -6   1   16.34    1.18 
  -6   7   1   17.95    1.16 
   7  -6  -1   17.44    1.13 
  -7   6  -1   15.61    1.34 
   7  -6  -1   17.18    1.13 
   7   6   1   16.97    1.26 
   6   7  -1   16.38    1.10 
   7   6   1   16.43    1.10 
   6  -7   1   15.64    1.20 
  -6  -7  -1   16.13    1.11 
  -7   6  -1   15.61    1.14 
  -6  -7  -1   14.94    1.12 
  -6  -7  -1   15.46    1.17 
   6  -7   1   15.37    1.10 
   6  -7   1   16.12    1.23 
  -6   7   1   17.14    1.76 
   6   7  -1   16.89    1.21 
   6  -7   1   15.91    1.14 
   6   7  -1   16.52    1.08 
  -7  -6   1   15.68    1.10 
   6  -7   1   15.36    1.22 
   7   6   1   16.44    1.17 
  -7   6  -1   15.50    1.65 
   7  -6  -1   16.89    1.14 
   6  -7   1   15.16    1.26 
  -6   7   1   17.66    1.12 
  -7  -6   1   16.38    1.71 
   7  -6  -1   16.54    1.15 
   6  -7   1   15.16    1.10 
   6  -7   1   16.18    1.15 
   6   7  -1   17.59    1.30 
   7  -6  -1   16.26    1.23 
  -6  -7  -1   16.00    1.15 
  -7  -6   1   16.75    1.07 
   7  -6  -1   17.37    1.16 
   7  -6   1   15.20    1.18 
   7  -6   1   15.30    1.20 
   7  -6   1   15.31    1.11 
  -6  -7   1   17.38    1.16 
   6  -7  -1   16.78    1.24 
   6   7   1   15.54    1.09 
  -7   6   1   16.52    1.35 
  -6   7  -1   16.07    1.14 
  -7  -6  -1   16.22    1.17 
   6  -7  -1   18.07    1.16 
  -6  -7   1   16.97    1.12 
   6   7   1   15.66    1.09 
  -7  -6  -1   16.81    1.12 
  -7  -6  -1   16.09    1.14 
   7  -6   1   15.54    1.14 
   7   6  -1   17.63    1.28 
   6  -7  -1   17.27    1.20 
  -7  -6  -1   16.51    1.20 
   6  -7  -1   16.52    1.10 
   7  -6   1   16.69    1.20 
  -6   7  -1   16.76    1.13 
   6  -7  -1   16.75    1.16 
  -6   7  -1   16.72    1.67 
  -7   6   1   15.99    1.22 
   7  -6   1   15.06    1.12 
  -7   6   1   16.79    1.12 
  -7  -6  -1   16.45    1.07 
  -7  -6  -1   15.74    1.46 
   7   6  -1   17.09    1.11 
  -6  -7   1   16.94    1.07 
   6   7   1   16.04    1.27 
  -6   7  -1   16.46    1.38 
  -6  -7   1   17.20    1.20 
  -7   6   1   18.00    1.16 
   7  -6   1   15.84    1.14 
   7  -6   1   15.90    1.11 
   6  -7  -1   18.09    1.15 
  -6  -7   1   15.47    1.09 
   6  -7  -1   15.62    1.24 
   6   7   1   16.59    1.20 
   7   6  -1   16.04    1.08 
   6  -7  -1   16.80    1.12 
   7  -7   1    8.37    0.84 
  -7  -7  -1   10.55    0.84 
   7   7   1   10.52    0.82 
   7  -7  -1   12.12    0.82 
   7  -7  -1   12.47    0.90 
  -7   7  -1    9.78    0.79 
   7  -7   1    8.70    0.77 
  -7   7   1   12.32    0.81 
   7   7  -1   12.15    0.77 
   7   7  -1   12.90    0.95 
  -7   7   1   10.99    1.05 
   7  -7   1    9.35    0.84 
  -7  -7   1   12.06    0.78 
  -7  -7   1   11.61    0.76 
   7  -7  -1   12.08    0.78 
  -7   7   1   11.25    0.89 
   7  -7   1    8.69    0.74 
  -7  -7   1   12.08    0.85 
  -7  -7  -1   10.51    0.75 
  -7   7  -1   10.66    0.76 
  -7   7  -1    9.75    1.02 
   7  -7   1    8.78    0.75 
   7  -7  -1   12.59    0.78 
   7  -7   1    9.14    0.91 
   7  -7   1    9.08    0.85 
  -7  -7  -1   10.31    0.76 
   7   7   1   10.94    0.91 
   7  -7  -1   12.34    0.89 
   7   7   1   10.67    0.75 
   0   8  -1    0.85    0.65 
   0   8  -1    1.62    0.21 
   0  -8  -1    1.50    0.24 
  -8   0  -1    1.79    0.31 
   0   8  -1    1.99    0.47 
   0  -8  -1    1.35    0.28 
  -8   0  -1    1.41    0.31 
   0   8  -1    1.93    1.03 
  -8   0   1    1.90    0.33 
   0  -8   1    1.41    0.46 
   0   8   1    2.34    1.08 
   8   0   1    1.81    0.37 
   8   0  -1    1.44    0.29 
   0   8   1    1.30    0.20 
  -8   0  -1    3.73    0.60 
   8   0  -1    1.60    0.34 
   0   8   1    1.52    0.69 
  -8   0  -1    1.65    0.42 
   8   0   1    1.83    0.29 
   8   0   1    1.74    0.31 
  -8   0  -1    1.82    0.35 
  -8   0  -1    1.63    0.33 
  -8   0  -1    1.18    0.79 
   0  -8  -1    1.29    0.44 
   8   0  -1    1.63    1.17 
   0  -8   1    1.52    0.31 
   8   0  -1    1.53    0.31 
  -8   0   1    0.95    0.39 
   8   0  -1    1.43    0.30 
  -8   0   1    1.63    0.35 
   0  -8  -1    1.54    0.31 
  -8   0   1    0.95    0.44 
  -8   0   1    1.86    0.87 
   0  -8   1    1.61    0.23 
   0  -8   1    1.44    0.32 
   8   0   1    1.78    0.93 
  -8   0   1    1.61    0.36 
  -8   0   1    1.82    0.34 
   0  -8   1    1.76    0.40 
   0   8   1    1.35    0.44 
   8   0   1    1.92    0.34 
  -8   1  -1    0.31    0.35 
  -8   1  -1    0.17    0.25 
   1  -8   1    0.70    0.70 
   8  -1  -1    0.20    0.16 
   8   1   1    0.08    0.16 
  -1  -8  -1    0.17    0.23 
  -8   1  -1    0.18    0.15 
   1   8  -1    0.48    0.36 
  -8   1  -1    0.51    0.36 
  -1  -8  -1    0.18    0.13 
  -1   8   1   -0.92    0.87 
   1  -8   1    0.00    0.24 
  -1   8   1    0.37    0.32 
  -8  -1   1   -0.02    0.26 
  -8   1  -1    0.13    0.15 
   8  -1  -1    0.22    0.12 
   1  -8   1    0.06    0.19 
   8   1   1    0.27    0.25 
   1   8  -1    0.30    0.68 
  -8  -1   1    0.44    0.32 
   8   1   1    0.11    0.15 
   8  -1  -1    1.34    0.78 
   8   1   1    0.04    0.22 
   8   1   1    0.08    0.14 
  -1   8   1    0.22    0.13 
  -1  -8  -1    0.21    0.23 
  -8  -1   1    0.06    0.16 
   8  -1  -1    0.05    0.14 
  -8   1  -1    0.01    0.25 
   8   1   1    0.01    0.76 
  -8  -1   1    0.10    0.15 
  -8  -1   1    0.19    0.24 
   8   1   1   -0.04    0.24 
  -1   8   1    0.21    0.10 
  -8   1  -1    0.32    0.17 
  -8  -1   1    0.05    0.20 
  -8   1  -1    0.41    0.77 
  -1  -8  -1    0.23    0.41 
   1  -8   1    0.22    0.12 
  -8  -1   1    0.05    0.39 
  -1   8   1    0.81    0.58 
   1   8  -1   -1.79    1.04 
   8  -1  -1    0.19    0.21 
   1  -8   1    0.36    0.42 
  -8   1  -1    0.04    0.23 
   8  -1   1    0.19    0.14 
   1   8   1   -0.04    0.70 
  -8   1   1    0.21    0.35 
  -1  -8   1    0.12    0.11 
  -8  -1  -1    0.22    0.22 
  -1   8  -1   -0.54    0.85 
  -8   1   1    0.69    0.39 
  -1   8  -1    0.12    0.33 
   8  -1   1    0.23    0.16 
   8   1  -1    0.03    0.58 
   1  -8  -1    0.27    0.21 
  -1   8  -1    0.06    0.09 
   8   1  -1    0.36    0.24 
  -1  -8   1    0.24    0.23 
  -8  -1  -1    0.16    0.15 
   8  -1   1    0.27    0.14 
  -8   1   1    0.21    0.18 
   8  -1   1    0.16    0.23 
   8   1  -1   -0.08    0.25 
  -1  -8   1    0.41    0.42 
  -8  -1  -1    0.50    0.36 
   1  -8  -1    0.24    0.19 
   8  -1   1    0.10    0.21 
  -8  -1  -1    0.31    0.15 
   8   1  -1   -0.43    0.79 
  -8   1   1    0.31    0.23 
  -1   8  -1    0.20    0.10 
  -8  -1  -1    0.16    0.18 
   1  -8  -1    0.24    0.40 
   8  -1   1    0.25    0.12 
  -8   1   1    0.10    0.23 
  -8   1   1    0.25    0.27 
  -8  -1  -1    0.16    0.32 
   1   8   1    1.81    1.11 
   1  -8  -1    0.12    0.17 
   8  -1   1    0.37    0.20 
   8   1  -1    0.31    0.17 
   1  -8  -1    0.31    0.12 
  -1   8  -1    0.38    0.15 
  -8  -1  -1    0.42    0.25 
  -8   1   1    0.13    0.26 
  -1  -8   1    0.04    0.19 
  -8  -1  -1   -0.04    0.21 
  -1   8  -1    0.27    0.53 
   1   8   1    0.37    0.34 
   8   1  -1    0.09    0.16 
   1  -8  -1    0.38    0.25 
   1  -8  -1    0.18    0.64 
   8  -1   1    0.35    0.73 
   8  -2  -1    3.04    0.33 
  -8   2  -1    2.43    0.34 
   8  -2  -1    3.23    0.37 
   8  -2  -1    3.22    0.42 
  -8   2  -1    2.71    0.43 
   2  -8   1    2.96    0.38 
  -8   2  -1    2.17    0.51 
   2   8  -1    4.00    0.72 
  -8   2  -1    2.90    0.38 
   2   8  -1    3.22    0.30 
  -2  -8  -1    2.72    0.26 
  -8  -2   1    3.15    0.52 
  -2   8   1    2.62    0.32 
  -8   2  -1    2.73    0.42 
  -2   8   1    3.13    0.72 
   8   2   1    3.27    0.40 
  -2   8   1    2.84    0.35 
   8   2   1    2.81    0.34 
   2  -8   1    2.90    0.30 
   2  -8   1    2.51    0.32 
  -8   2  -1    3.63    0.68 
  -8  -2   1    3.13    0.32 
  -8   2  -1    2.14    0.50 
  -8  -2   1    3.06    0.34 
  -8   2  -1    0.78    0.91 
  -2   8   1    2.97    1.01 
   8  -2  -1    3.48    0.46 
   2   8  -1    2.93    0.43 
  -2  -8  -1    2.70    0.29 
  -2   8   1    2.91    0.30 
   2  -8   1    2.70    0.29 
   8   2   1    2.06    0.86 
  -8  -2   1    2.13    0.46 
  -8  -2   1    2.62    0.44 
   2  -8   1    2.13    0.79 
   8   2   1    2.33    0.44 
   2  -8   1    2.79    0.42 
  -2  -8  -1    2.42    0.29 
  -2   8   1    2.49    0.50 
  -2  -8  -1    2.74    0.46 
   2  -8   1    2.58    0.45 
  -2   8   1    3.18    0.33 
  -2  -8  -1    2.65    0.43 
   8   2   1    2.93    0.39 
   2   8  -1    3.35    1.42 
   8   2   1    3.65    0.65 
   8  -2  -1    3.08    0.41 
  -8   2  -1    2.94    0.34 
   2   8  -1    3.42    0.55 
   8  -2  -1    3.10    0.34 
  -8  -2   1    2.94    0.52 
   2  -8   1    2.73    0.39 
   2  -8   1    2.98    0.57 
  -8  -2   1    3.46    0.39 
  -2  -8  -1    2.04    0.59 
  -2   8   1    3.93    0.93 
   8  -2  -1    2.08    0.89 
  -8   2  -1    3.84    0.53 
  -2  -8  -1    3.23    0.43 
   2   8  -1    3.37    0.91 
  -8  -2  -1    3.65    0.58 
   8  -2   1    2.89    0.32 
   2  -8  -1    3.04    0.47 
  -8  -2  -1    3.22    0.44 
   2  -8  -1    3.44    0.49 
   8  -2   1    2.55    0.31 
  -8   2   1    3.42    0.51 
   2  -8  -1    3.13    0.31 
   8   2  -1    3.14    0.76 
   8   2  -1    3.31    0.44 
  -2   8  -1    2.58    0.33 
  -8   2   1    3.34    0.47 
   2   8   1    3.30    0.55 
   8  -2   1    2.85    0.45 
   2   8   1    2.26    0.91 
   8  -2   1    2.69    0.90 
   8  -2   1    3.09    0.36 
   8  -2   1    2.69    0.41 
   2   8   1    2.78    0.29 
   8   2  -1    3.19    0.40 
   2  -8  -1    3.11    0.33 
  -8   2   1    2.79    0.35 
  -8   2   1    3.00    0.36 
  -8   2   1    2.94    0.55 
  -8  -2  -1    2.90    0.31 
   8   2  -1    3.08    0.41 
  -8  -2  -1    2.98    0.47 
  -2   8  -1    2.91    0.96 
   2  -8  -1    3.14    0.41 
   2   8   1    2.84    0.30 
   2  -8  -1    2.65    0.54 
   2  -8  -1    2.95    0.31 
  -2   8  -1    2.65    0.66 
  -2  -8   1    3.09    0.29 
   2  -8  -1    3.23    0.81 
  -2   8  -1    2.30    0.31 
  -2   8  -1    2.46    0.30 
  -8   2   1    3.72    0.41 
   2  -8  -1    3.19    0.40 
   2   8   1    3.18    0.61 
  -8  -2  -1    3.20    0.53 
   8  -2   1    2.35    0.38 
  -8   2   1    3.05    0.49 
  -8  -2  -1    3.22    0.34 
  -8  -2  -1    3.54    0.48 
  -2   8  -1    2.45    0.30 
  -2  -8   1    3.52    0.38 
  -8  -2  -1    3.15    0.38 
   8   2  -1    2.96    0.36 
   8   2  -1    3.03    0.46 
   8   2  -1    3.22    0.91 
   2   8   1    1.90    1.41 
  -2  -8   1    3.09    0.30 
  -2  -8   1    2.45    0.61 
  -2  -8   1    3.65    0.43 
  -2  -8   1    3.61    0.51 
   8   3   1    1.72    0.29 
  -3   8   1    2.57    0.60 
  -8  -3   1    2.01    0.26 
   3   8  -1    1.63    0.35 
   8   3   1    1.82    0.35 
  -8   3  -1    1.77    0.28 
  -8   3  -1    1.94    0.41 
   3  -8   1    1.87    0.38 
   8   3   1    1.57    0.37 
   8   3   1    1.72    0.34 
  -3   8   1    2.00    0.48 
   3   8  -1    1.67    0.24 
   3   8  -1    3.15    1.64 
   3   8  -1    2.03    0.50 
  -8   3  -1    1.52    0.60 
  -3   8   1    1.66    0.23 
  -3  -8  -1    1.83    0.34 
  -8   3  -1    1.89    0.28 
   8   3   1    1.56    0.31 
  -3   8   1    1.76    0.26 
   3   8  -1    1.58    0.22 
  -3  -8  -1    2.43    0.61 
  -8   3  -1    1.37    0.72 
  -8   3  -1    1.74    0.37 
   3  -8   1    2.05    0.33 
  -8  -3   1    1.81    0.33 
  -3   8   1    1.56    0.32 
  -8  -3   1    2.00    0.27 
  -3  -8  -1    1.88    0.24 
  -8  -3   1    2.34    0.34 
   8  -3  -1    2.26    0.48 
   8  -3  -1    2.14    0.30 
  -3  -8  -1    2.12    0.29 
   3  -8   1    1.68    0.64 
  -3   8   1    1.73    1.04 
  -8   3  -1    1.56    0.66 
  -8   3  -1    2.01    0.37 
  -3   8   1    2.06    0.71 
  -3   8   1    2.13    0.25 
  -8   3  -1    1.70    0.32 
   3  -8   1    1.82    0.44 
   3  -8   1    1.89    0.23 
   8  -3  -1    2.30    0.26 
  -3  -8  -1    1.41    0.24 
   8  -3  -1    1.77    0.30 
  -8  -3   1    2.68    0.70 
   3  -8   1    1.81    0.26 
   8  -3  -1    2.56    0.48 
   3  -8   1    2.17    0.40 
   8  -3  -1    2.33    0.27 
   8   3  -1    2.30    0.36 
  -8   3   1    1.00    0.34 
   3   8   1    2.03    0.24 
  -8   3   1    1.79    0.29 
  -3  -8   1    1.68    0.26 
   8  -3   1    1.66    0.25 
  -8  -3  -1    1.89    0.37 
  -8  -3  -1    1.62    0.35 
  -3  -8   1    1.54    0.58 
  -3   8  -1    1.65    0.24 
   8  -3   1    1.62    0.27 
   8  -3   1    1.95    0.44 
  -3   8  -1    1.59    0.29 
   3   8   1    0.06    1.62 
   8   3  -1    2.13    0.37 
   3  -8  -1    1.77    0.39 
  -3   8  -1    1.81    0.24 
  -3   8  -1    1.76    0.44 
  -3   8  -1    1.72    0.73 
   3  -8  -1    1.53    0.58 
  -8   3   1    1.01    0.69 
  -8   3   1    2.04    0.40 
   3  -8  -1    1.84    0.27 
  -8  -3  -1    1.92    0.35 
  -3  -8   1    2.05    0.36 
  -8   3   1    2.10    0.29 
  -8   3   1    0.43    0.67 
   3  -8  -1    1.70    0.33 
   3   8   1    1.94    0.36 
  -3   8  -1    1.66    0.24 
   8  -3   1    1.54    0.28 
  -3   8  -1    1.89    0.99 
   8  -3   1    1.52    0.27 
   8   3  -1    2.14    0.88 
  -8  -3  -1    1.71    0.30 
   3  -8  -1    1.85    0.26 
   8  -3   1    1.71    0.25 
   3   8   1    2.07    0.50 
  -3  -8   1    1.52    0.23 
  -3  -8   1    1.57    0.25 
   8  -3   1    2.21    0.43 
   8   3  -1    2.05    0.31 
   8   3  -1    2.08    0.38 
   3  -8  -1    1.55    0.39 
  -8  -3  -1    1.53    0.26 
   3  -8  -1    1.97    0.24 
   8   3  -1    2.54    0.38 
  -3   8  -1    1.88    0.26 
   3   8   1    1.69    0.23 
  -8  -3  -1    1.62    0.24 
  -8   3   1    2.16    0.33 
   3  -8  -1    1.64    0.37 
  -3  -8   1    1.82    0.56 
  -4  -8  -1    6.45    0.54 
  -4  -8  -1    6.48    0.50 
   8  -4  -1    7.42    0.64 
  -8   4  -1    6.56    0.60 
   8  -4  -1    7.64    0.57 
  -4   8   1    7.67    0.54 
   8  -4  -1    8.03    0.68 
   4   8  -1    6.88    0.53 
   4   8  -1    7.34    0.70 
   8   4   1    5.97    0.68 
  -4   8   1    7.40    0.57 
  -4  -8  -1    6.85    0.58 
   8   4   1    7.04    0.74 
   8   4   1    6.52    0.60 
  -8  -4   1    7.01    0.64 
  -8  -4   1    7.19    0.89 
  -8   4  -1    6.10    0.95 
  -4   8   1    7.46    0.71 
   4  -8   1    6.58    0.65 
  -8  -4   1    7.02    0.53 
   4  -8   1    6.94    0.62 
  -8   4  -1    6.48    0.57 
   4  -8   1    6.94    0.57 
   8  -4  -1    7.78    0.61 
   4  -8   1    7.13    0.70 
  -8   4  -1    6.11    0.58 
  -4   8   1    6.61    0.79 
   4  -8   1    6.40    0.53 
  -8   4  -1    6.86    0.77 
   8  -4  -1    7.70    0.58 
   8   4   1    6.73    0.66 
  -4  -8  -1    6.47    0.53 
   4   8  -1    8.02    0.84 
   8  -4  -1    6.83    0.57 
   4   8  -1    6.65    0.53 
  -4  -8  -1    6.83    0.77 
   8  -4  -1    8.62    0.73 
  -8  -4   1    6.59    0.55 
  -8  -4   1    7.12    0.57 
   4   8  -1    7.05    1.43 
  -4   8   1    7.89    1.26 
   4  -8   1    6.84    0.53 
  -4   8   1    7.30    0.55 
   8  -4   1    6.17    0.60 
   8   4  -1    7.24    0.61 
  -8   4   1    7.52    0.60 
  -4   8  -1    7.22    0.74 
   4   8   1    4.37    1.35 
  -8   4   1    7.79    0.79 
  -8  -4  -1    6.66    0.63 
  -8   4   1    7.41    0.61 
   8  -4   1    5.83    0.54 
   4  -8  -1    7.55    0.65 
   4   8   1    6.96    0.68 
   8  -4   1    6.67    0.68 
   4  -8  -1    7.95    0.56 
  -4  -8   1    6.74    0.78 
  -8  -4  -1    6.78    0.86 
   4  -8  -1    8.03    0.60 
   8  -4   1    6.47    0.56 
  -8   4   1    6.98    0.99 
  -4  -8   1    7.13    0.59 
  -4  -8   1    6.65    0.55 
   8   4  -1    7.52    0.73 
   4   8   1    6.78    0.80 
  -4   8  -1    6.63    0.54 
   8   4  -1    7.78    0.69 
   4  -8  -1    7.30    0.55 
   4  -8  -1    7.91    0.85 
  -4   8  -1    6.47    0.56 
   4   8   1    6.28    0.52 
   4   8   1    6.22    0.52 
   8  -4   1    6.86    0.62 
  -4   8  -1    7.36    0.85 
  -8   4   1    7.39    0.58 
   4  -8  -1    7.44    0.72 
   8  -4   1    5.98    0.57 
  -8  -4  -1    6.38    0.56 
  -8  -4  -1    6.44    0.52 
  -8  -4  -1    6.12    0.57 
   8  -4   1    5.93    0.55 
  -4  -8   1    6.53    0.53 
  -4   8  -1    7.46    0.56 
   8   4  -1    6.85    0.53 
   4  -8  -1    7.86    0.65 
  -4   8  -1    7.35    1.01 
  -8  -5   1    0.91    0.19 
   8  -5  -1    1.03    0.23 
  -5  -8  -1    0.21    0.51 
   8   5   1    0.77    0.25 
   5   8  -1    0.80    0.26 
   5  -8   1    0.77    0.22 
   5  -8   1    0.70    0.20 
  -5   8   1    0.74    0.98 
   8  -5  -1    0.72    0.22 
   8  -5  -1    0.89    0.20 
   5   8  -1    0.77    0.15 
   5  -8   1    1.01    0.22 
  -5  -8  -1    0.74    0.15 
  -8   5  -1    0.19    0.96 
  -8  -5   1    0.92    0.27 
   5   8  -1    0.74    0.15 
   8   5   1    0.47    0.27 
  -8   5  -1    0.70    0.23 
   8   5   1    0.76    0.25 
  -8  -5   1    0.78    0.22 
  -5  -8  -1    0.74    0.14 
   5   8  -1    0.80    0.46 
   8  -5  -1    0.74    0.30 
  -5   8   1    0.85    0.27 
   8  -5  -1    0.66    0.16 
  -5   8   1    0.68    0.16 
   5  -8   1    0.74    0.25 
  -5  -8  -1    0.79    0.22 
  -5   8   1    0.83    0.48 
   8  -5  -1    0.71    0.26 
  -5  -8  -1    0.85    0.25 
  -8   5  -1    0.62    0.34 
  -8   5  -1    0.80    0.21 
  -8  -5   1    0.76    0.17 
  -8  -5   1    0.36    0.58 
   8  -5  -1    0.82    0.23 
  -8  -5  -1    0.19    0.58 
  -5   8  -1    0.68    0.17 
  -5   8  -1    0.73    0.42 
   5   8   1    0.76    0.15 
   5  -8  -1    0.60    0.19 
   8   5  -1    0.94    0.27 
   8  -5   1    0.41    0.28 
   5  -8  -1    0.73    0.22 
   8  -5   1    0.66    0.18 
   5   8   1    0.67    0.38 
  -8   5   1    0.88    0.19 
   5  -8  -1    0.72    0.24 
   8  -5   1    0.60    0.21 
  -5  -8   1    0.80    0.24 
  -8  -5  -1    0.55    0.23 
  -5   8  -1    0.58    0.29 
  -8   5   1    0.80    0.39 
   8  -5   1    0.63    0.20 
   5   8   1    0.84    0.27 
   5  -8  -1    0.73    0.24 
   8  -5   1    0.62    0.22 
   8  -5   1    0.75    0.21 
  -8   5   1    0.94    0.24 
   5  -8  -1    0.63    0.15 
   8   5  -1    0.96    0.31 
   5   8   1    0.79    0.15 
   8  -5   1    0.67    0.17 
  -5  -8   1    0.62    0.17 
  -5  -8   1    0.58    0.14 
  -5   8  -1    1.54    0.98 
   8  -5   1    0.67    0.16 
  -8  -5  -1    0.49    0.13 
  -8   5   1    1.59    0.97 
   5  -8  -1    0.71    0.21 
   8   5  -1    0.90    0.33 
  -8   6  -1   32.27    2.03 
  -6   8   1   31.01    2.05 
   6   8  -1   33.99    2.13 
  -8  -6   1   33.70    2.12 
   8  -6  -1   31.12    2.16 
   8  -6  -1   28.99    2.12 
   6   8  -1   32.51    2.03 
   8   6   1   35.49    2.11 
   8   6   1   35.84    2.18 
   6  -8   1   31.45    2.16 
  -8   6  -1   33.32    2.08 
   6   8  -1   31.61    2.02 
   8  -6  -1   30.01    2.03 
   8  -6  -1   30.15    2.06 
  -6   8   1   33.12    2.15 
  -6  -8  -1   33.27    2.04 
  -8  -6   1   32.66    2.03 
   6  -8   1   32.55    2.03 
  -8  -6   1   33.39    2.05 
   6   8  -1   33.40    2.21 
  -8   6  -1   31.63    2.27 
  -6   8   1   32.70    2.29 
   6  -8   1   32.85    2.06 
   8  -6  -1   29.93    2.05 
  -8  -6   1   32.31    2.10 
  -6  -8  -1   32.10    2.02 
   8  -6  -1   28.37    2.10 
   8  -6  -1   29.18    2.04 
   6  -8   1   33.35    2.14 
   8  -6   1   33.78    2.12 
  -8  -6  -1   32.83    2.10 
  -8   6   1   29.87    2.25 
   8  -6   1   32.81    2.13 
   6  -8  -1   31.58    2.22 
   6  -8  -1   30.87    2.12 
   8  -6   1   33.65    2.08 
   8  -6   1   32.82    2.05 
  -8  -6  -1   33.98    2.12 
   8   6  -1   34.55    2.18 
  -6   8  -1   31.31    2.28 
  -6  -8   1   32.13    2.02 
  -6  -8   1   33.35    2.04 
   6  -8  -1   29.87    2.16 
  -8   6   1   31.38    2.07 
   6  -8  -1   30.98    2.03 
  -8  -6  -1   35.58    2.00 
  -6   8  -1   32.07    2.01 
  -8  -6  -1   35.23    2.06 
   8   6  -1   32.75    2.10 
   8  -6   1   33.52    2.05 
  -8   6   1   31.17    2.26 
  -6   8  -1   33.58    2.06 
   8  -6   1   31.43    2.14 
  -8   6   1   31.90    2.02 
   8   6  -1   30.13    2.17 
   6   8   1   34.71    2.04 
   8  -6   1   32.95    2.04 
   6  -8  -1   31.47    2.06 
   8  -6   1   33.42    2.07 
   6   8   1   32.87    2.19 
   6   8   1   34.47    2.13 
  -7   8   1    7.97    0.69 
   7  -8   1    9.12    0.59 
  -8   7  -1    9.04    0.61 
   8   7   1    8.10    0.69 
   8   7   1    8.53    0.70 
  -7   8   1    7.15    0.85 
   7  -8   1    9.16    0.61 
   8  -7  -1    7.56    0.65 
  -8  -7   1    7.00    0.56 
   7   8  -1    7.93    0.63 
  -7  -8  -1    7.82    0.58 
  -7  -8  -1    7.46    0.57 
   7  -8   1   10.59    1.03 
   8  -7  -1    7.43    0.63 
  -7   8   1    8.22    0.59 
   7  -8   1    8.71    0.69 
   8  -7  -1    7.92    0.58 
  -8  -7   1    7.62    0.58 
  -8  -7   1    6.95    0.65 
  -8   7  -1    7.61    0.87 
   7  -8   1    9.01    0.67 
   8   7   1    8.49    0.64 
   7   8  -1    7.48    0.69 
   8  -7  -1    8.21    0.61 
  -7  -8  -1    7.41    0.66 
   8  -7   1    8.83    0.61 
  -7   8  -1    7.21    0.86 
  -8  -7  -1    8.25    0.59 
   8  -7   1    8.91    0.61 
  -7  -8   1    6.95    0.56 
   7   8   1    7.83    0.70 
   8  -7   1    9.22    0.59 
   7  -8  -1    8.79    0.69 
   7   8   1    7.77    0.63 
  -7   8  -1    9.16    0.61 
   8  -7   1    8.79    0.65 
  -8  -7  -1    8.10    0.66 
   8   7  -1    7.45    0.67 
  -7  -8   1    7.40    0.65 
   8   7  -1    7.21    0.68 
   7  -8  -1    7.80    0.57 
   7  -8  -1    7.60    0.60 
  -8   7   1    7.77    0.85 
  -8   7   1    7.94    0.60 
   8  -7   1    8.16    0.66 
  -7  -8   1    7.81    0.58 
   7  -8  -1    8.12    0.81 
   8   7  -1    7.83    0.63 
   7  -8  -1    8.30    0.69 
  -8   7   1    8.09    0.70 
  -8  -7  -1    8.20    0.59 
  -8  -8   1    5.30    0.40 
   8  -8   1    5.26    0.51 
  -8  -8   1    5.86    0.39 
   8  -8  -1    4.32    0.40 
  -8   8   1    5.40    0.51 
   8  -8   1    4.81    0.64 
   8   8   1    4.06    0.65 
  -8   8   1    4.84    0.39 
   8   8  -1    5.59    0.54 
   8  -8  -1    4.66    0.47 
  -8   8  -1    5.01    0.43 
   8   8  -1    6.09    0.45 
   8  -8  -1    5.22    0.41 
   8  -8   1    4.79    0.40 
   8  -8   1    5.53    0.42 
   8  -8   1    5.80    0.43 
  -8  -8  -1    6.03    0.40 
  -8  -8  -1    5.59    0.40 
   8   8   1    5.69    0.60 
   8   8   1    6.21    0.49 
   8  -8   1    4.15    0.44 
   8   8  -1    5.14    0.51 
   0   9   1    0.48    0.14 
   0  -9  -1    0.71    0.17 
   9   0   1    0.54    0.19 
   9   0  -1    0.56    0.14 
  -9   0   1    0.56    0.16 
   9   0   1    0.12    0.44 
   9   0  -1    0.32    0.27 
   0  -9  -1    0.69    0.14 
   0  -9   1    0.88    0.25 
  -9   0   1    0.62    0.17 
   0   9  -1    0.69    0.15 
   0  -9   1    0.42    0.13 
   0  -9   1    0.68    0.18 
   0  -9  -1    0.63    0.14 
   0   9   1    0.63    0.27 
  -9   0  -1    0.41    0.19 
  -9   0  -1    0.80    0.29 
   9   0  -1    0.50    0.19 
   0   9   1    0.81    0.40 
   0   9   1    0.45    0.13 
   9   0  -1    0.38    0.19 
  -9   0  -1    0.62    0.17 
   9   0   1    0.53    0.28 
  -9   0   1    0.81    0.45 
  -9   0  -1    0.41    0.53 
   9   0   1    0.54    0.15 
   9   0   1    0.41    0.31 
   0   9  -1   -0.29    0.84 
  -9   0  -1    0.48    0.32 
   9   0   1    0.54    0.19 
   0   9  -1    0.51    0.30 
   0  -9   1    0.62    0.14 
  -9   0   1    0.40    0.20 
   9   0  -1    0.40    0.28 
  -9   0  -1    0.55    0.31 
  -9   0  -1    0.77    0.19 
  -9   0  -1    0.80    0.47 
   0  -9   1    0.21    0.31 
   0   9   1    0.38    0.87 
   0  -9  -1    0.56    0.31 
   0   9  -1    0.81    0.40 
  -9   0   1    1.03    0.29 
   1   9  -1    1.99    0.23 
  -9   1  -1    1.45    0.53 
  -9  -1   1    2.15    0.53 
   9  -1  -1    1.78    0.38 
   9   1   1    1.36    0.25 
  -1  -9  -1    1.75    0.23 
  -9   1  -1    0.62    0.74 
  -9   1  -1    1.53    0.27 
  -1  -9  -1    1.68    0.21 
  -9  -1   1    1.75    0.34 
   1   9  -1    1.77    0.37 
   1   9  -1    1.71    1.03 
   1  -9   1    1.37    0.30 
  -1   9   1    1.43    0.90 
   9   1   1    1.57    0.30 
  -9   1  -1    1.10    0.37 
  -9   1  -1    1.48    0.39 
   9  -1  -1    1.94    0.26 
   1  -9   1    1.68    0.40 
  -9  -1   1    1.99    0.27 
   9   1   1    1.48    0.30 
   9  -1  -1    2.04    0.35 
  -9   1  -1    1.18    0.25 
  -9   1  -1    0.97    0.36 
  -1   9   1    2.07    0.25 
  -1   9   1    1.72    0.23 
  -1  -9  -1    1.67    0.41 
   1  -9   1    1.53    0.21 
  -9   1  -1    1.37    0.27 
  -1   9   1    1.53    0.48 
   1  -9   1    1.38    0.24 
   1   9  -1    2.27    0.54 
   9   1   1    1.85    0.39 
  -1   9   1    1.49    0.36 
  -1  -9  -1    1.96    0.26 
   1  -9   1    1.54    0.22 
   9  -1  -1    1.90    0.31 
   9  -1  -1    2.84    0.44 
  -9   1   1    1.99    0.28 
   1   9   1    1.94    0.24 
   1  -9  -1    2.47    0.27 
   9  -1   1    1.15    0.23 
   9  -1   1    1.36    0.36 
   1  -9  -1    2.05    0.40 
   9   1  -1    1.92    0.33 
  -9  -1  -1    1.57    0.26 
  -1  -9   1    1.58    0.39 
  -1   9  -1    1.27    0.24 
   9  -1   1    1.52    0.27 
   1  -9  -1    1.91    0.37 
   1   9   1    1.53    0.44 
  -1   9  -1    1.30    0.83 
  -9  -1  -1    1.79    0.32 
  -1   9  -1    1.54    0.23 
  -9  -1  -1    1.51    0.25 
  -1   9  -1    1.79    0.39 
   9  -1   1    1.42    0.30 
  -1   9  -1    1.58    0.27 
  -9   1   1    0.92    0.49 
  -1  -9   1    1.77    0.23 
  -1   9  -1    1.80    0.49 
  -9  -1  -1    0.68    0.34 
  -9   1   1    2.52    0.36 
  -9   1   1    2.00    0.27 
   1   9   1    2.50    0.49 
   9  -1   1    1.49    0.26 
  -9  -1  -1    1.74    0.51 
   9   1  -1    2.14    0.35 
   1   9   1    2.01    1.03 
   9   1  -1    1.85    0.26 
  -1  -9   1    1.82    0.26 
  -1  -9   1    1.91    0.23 
  -9   1   1    1.49    0.37 
   9   1  -1    1.18    0.36 
   9  -1   1    1.83    0.37 
   9   1  -1    2.24    0.40 
   1  -9  -1    1.78    0.22 
  -9  -1  -1    1.59    0.33 
   1  -9  -1    2.12    0.24 
  -9   2  -1    4.44    0.45 
  -9  -2   1    4.10    0.42 
  -2  -9  -1    4.25    0.39 
   9  -2  -1    4.79    0.54 
   2   9  -1    4.64    0.40 
  -9  -2   1    4.43    0.41 
  -9  -2   1    4.24    0.69 
   2  -9   1    4.83    0.52 
   9  -2  -1    5.02    0.50 
   2  -9   1    4.47    0.38 
   2  -9   1    4.63    0.39 
   9  -2  -1    4.74    0.58 
   9   2   1    3.60    0.57 
  -2  -9  -1    4.22    0.43 
  -2   9   1    4.86    0.39 
   2   9  -1    4.74    0.59 
   9   2   1    4.62    0.52 
  -2  -9  -1    4.16    0.64 
  -9   2  -1    5.24    0.44 
   9  -2  -1    4.89    0.42 
   9   2   1    3.91    0.48 
   9   2   1    4.64    0.45 
   2   9  -1    5.21    0.75 
  -9   2  -1    4.93    0.64 
  -9   2  -1    4.94    0.48 
   9  -2  -1    4.57    0.46 
   2   9  -1    3.10    1.21 
  -2  -9  -1    3.85    0.51 
   2  -9   1    4.45    0.56 
  -2   9   1    5.32    0.60 
  -9  -2   1    4.02    0.53 
  -2   9   1    4.58    1.07 
   2  -9   1    4.39    0.42 
   9   2   1    4.30    0.50 
  -2   9   1    5.50    0.76 
  -2  -9  -1    4.01    0.37 
  -9   2  -1    3.63    0.73 
   2  -9   1    4.72    0.69 
   9  -2  -1    5.06    0.61 
  -2   9   1    4.86    0.42 
  -9  -2  -1    4.50    0.46 
   9  -2   1    4.91    0.49 
   9   2  -1    4.45    0.43 
  -2  -9   1    5.12    0.44 
   9  -2   1    4.75    0.45 
  -2  -9   1    4.18    0.39 
  -2   9  -1    4.71    0.38 
   9   2  -1    3.91    0.48 
  -2   9  -1    4.55    0.39 
   9  -2   1    4.66    0.52 
  -2   9  -1    4.51    0.41 
   9  -2   1    5.18    0.46 
   2  -9  -1    4.83    0.42 
   2   9   1    3.03    1.20 
  -2  -9   1    4.37    0.38 
  -2  -9   1    3.50    0.48 
  -2   9  -1    4.81    0.78 
  -9   2   1    4.40    0.62 
  -9  -2  -1    4.90    0.44 
  -2   9  -1    4.52    1.02 
   2  -9  -1    4.75    0.67 
   2  -9  -1    4.99    0.40 
  -9  -2  -1    4.24    0.68 
   9  -2   1    5.15    0.43 
   2   9   1    3.75    0.38 
   2  -9  -1    4.33    0.56 
  -9  -2  -1    4.01    0.53 
  -9   2   1    4.76    0.48 
  -9   2   1    4.56    0.44 
   2   9   1    4.47    0.58 
  -9   2   1    5.30    0.79 
   9   2  -1    4.14    0.50 
   2  -9  -1    4.71    0.39 
   2   9   1    3.87    0.65 
  -9   2   1    4.69    0.44 
   9  -2   1    5.06    0.59 
   9  -2   1    5.43    0.62 
  -2   9  -1    5.42    0.61 
   2  -9  -1    5.07    0.53 
  -2  -9   1    4.57    0.68 
   9   2  -1    4.23    0.59 
  -9  -2  -1    4.88    0.42 
   3   9  -1    1.40    2.08 
   9   3   1    0.03    0.18 
   9  -3  -1    0.16    0.22 
  -3   9   1    2.68    1.02 
   9  -3  -1    0.14    0.09 
   3   9  -1    0.07    0.09 
  -9   3  -1    0.31    0.14 
  -9  -3   1    0.17    0.12 
   3  -9   1    0.30    0.18 
   9   3   1    0.20    0.23 
  -9  -3   1    0.14    0.12 
  -9  -3   1    0.12    0.14 
  -3   9   1    0.21    0.35 
  -3  -9  -1   -0.43    0.42 
   9   3   1    0.39    0.28 
  -9   3  -1    0.17    0.14 
  -3  -9  -1    0.09    0.14 
  -9   3  -1   -0.51    0.72 
   9   3   1    0.37    0.30 
  -9  -3   1    0.04    0.22 
   9  -3  -1    0.12    0.10 
  -9   3  -1    0.32    0.18 
   3   9  -1    0.07    0.11 
   3  -9   1    0.35    0.12 
   9   3   1    0.16    0.12 
  -9  -3   1    0.42    0.56 
   3  -9   1    0.30    0.18 
  -3   9   1   -0.18    0.21 
  -9   3  -1   -0.08    0.32 
  -3   9   1    0.06    0.10 
  -3  -9  -1    0.12    0.10 
  -3   9   1    0.16    0.11 
  -3  -9  -1    0.21    0.09 
   9  -3  -1    0.17    0.19 
   9   3   1    0.26    0.20 
   3  -9   1    0.81    0.47 
   3   9  -1    0.03    0.32 
   3  -9   1    0.40    0.12 
   9  -3  -1    0.11    0.18 
  -9   3   1    0.19    0.31 
   3  -9  -1    0.12    0.10 
   9   3  -1   -0.06    0.22 
  -3  -9   1    0.15    0.11 
   9  -3   1    0.37    0.13 
   3  -9  -1    0.10    0.09 
  -9  -3  -1    0.26    0.18 
  -9  -3  -1    0.14    0.11 
   3  -9  -1    1.11    0.44 
  -9   3   1    0.10    0.21 
  -3   9  -1    0.46    0.14 
   9   3  -1    0.29    0.21 
  -9  -3  -1    0.23    0.12 
   9  -3   1    0.19    0.16 
   3  -9  -1    0.31    0.15 
  -9   3   1   -0.34    0.76 
   9   3  -1    0.24    0.11 
  -3   9  -1    0.04    0.36 
   3   9   1    0.46    0.35 
  -9  -3  -1    0.31    0.24 
  -3  -9   1    0.03    0.12 
   3   9   1    0.27    0.10 
   3   9   1    0.28    0.20 
  -3   9  -1    0.45    0.98 
   3  -9  -1    0.15    0.16 
  -9  -3  -1    0.13    0.55 
   9  -3   1    0.30    0.13 
   9   3  -1   -0.06    0.29 
  -9   3   1    0.09    0.11 
  -9   3   1    0.18    0.13 
   9  -3   1    0.14    0.23 
  -3  -9   1    0.16    0.08 
   3   9   1    0.11    0.11 
   3   9   1    0.41    1.63 
   3  -9  -1    0.07    0.17 
  -3   9  -1    0.35    0.25 
   9  -3   1    0.18    0.19 
   9  -3   1    0.56    0.27 
   9  -4  -1    1.22    0.23 
   4   9  -1    1.48    0.20 
  -4   9   1    1.34    0.44 
  -4   9   1    1.37    0.22 
   4  -9   1    2.08    0.32 
  -9   4  -1    1.89    0.26 
   9  -4  -1    1.37    0.38 
   4  -9   1    1.76    0.24 
  -9  -4   1    1.19    0.22 
  -4   9   1    2.21    0.40 
   9   4   1    1.45    0.29 
  -9   4  -1    1.84    0.25 
  -9  -4   1    1.58    0.30 
   4   9  -1    1.63    0.20 
  -9  -4   1    1.71    0.23 
  -9  -4   1    1.41    0.25 
  -4  -9  -1    1.35    0.20 
   4  -9   1    1.87    0.22 
   9  -4  -1    1.76    0.34 
  -4  -9  -1    1.64    0.27 
   4   9  -1    0.82    0.34 
   4   9  -1    1.27    0.29 
   9  -4  -1    1.14    0.33 
   9   4   1    1.64    0.26 
   4  -9   1    1.52    0.32 
   9  -4  -1    1.31    0.25 
   9  -4  -1    1.33    0.21 
   9   4   1    1.63    0.39 
  -4  -9  -1    1.63    0.22 
  -9   4  -1    1.28    0.43 
   9   4  -1    1.14    0.23 
  -4   9  -1    1.75    0.35 
   9  -4   1    1.82    0.23 
  -9   4   1    1.43    0.24 
  -9  -4  -1    1.49    0.22 
  -9   4   1    1.50    0.24 
   9  -4   1    2.00    0.38 
  -4   9  -1    1.81    0.49 
   4  -9  -1    1.26    0.22 
   4  -9  -1    1.34    0.20 
   9  -4   1    1.60    0.27 
   4  -9  -1    1.67    0.30 
   4   9   1    1.40    0.20 
   4   9   1    1.43    0.20 
   4  -9  -1    1.45    0.31 
   9  -4   1    1.87    0.40 
   9   4  -1    1.72    0.31 
  -9  -4  -1    1.48    0.21 
   4   9   1    1.62    0.31 
  -9   4   1    1.61    0.42 
  -4  -9   1    1.34    0.21 
  -4  -9   1    1.43    0.25 
   4  -9  -1    1.25    0.30 
   4   9   1    1.06    0.35 
   4  -9  -1    1.44    0.20 
  -4   9  -1    1.80    0.23 
  -9  -4  -1    1.42    0.31 
   9  -4   1    1.97    0.25 
   9  -5  -1    0.74    0.20 
  -5   9   1    0.60    0.14 
  -5  -9  -1    0.94    0.16 
  -5   9   1    0.63    0.39 
   5   9  -1    0.50    0.11 
   9   5   1    0.54    0.21 
   5  -9   1    0.80    0.16 
  -5   9   1    0.39    0.22 
   5   9  -1    0.66    0.13 
   9  -5  -1    0.59    0.16 
   9  -5  -1    0.62    0.16 
   9  -5  -1    0.68    0.14 
  -5  -9  -1    0.76    0.20 
   5   9  -1    0.80    0.31 
  -9   5  -1    0.58    0.40 
   9  -5  -1    0.67    0.15 
   5  -9   1    0.82    0.14 
   9   5   1    0.81    0.21 
   5  -9   1    0.58    0.22 
  -5  -9  -1    0.87    0.17 
  -9   5  -1    0.47    0.13 
  -9  -5   1    0.86    0.34 
   9   5   1    0.55    0.15 
   5   9  -1    0.45    0.27 
  -9  -5   1    0.92    0.17 
   9  -5  -1    0.63    0.20 
  -9   5  -1    0.49    0.14 
   5  -9   1    0.83    0.20 
   5   9   1    0.62    0.61 
   9  -5   1    0.67    0.15 
  -5   9  -1    1.01    0.27 
  -9   5   1    0.82    0.44 
   9  -5   1    0.61    0.15 
   5  -9  -1    0.62    0.19 
   9   5  -1    0.95    0.19 
  -5   9  -1    0.39    0.51 
   9  -5   1    0.72    0.16 
  -5   9  -1    0.73    0.15 
   9  -5   1    0.60    0.13 
   5   9   1    0.90    0.15 
   5   9   1    0.30    0.32 
   9   5  -1    0.65    0.25 
   9  -5   1    0.32    0.16 
   5  -9  -1    0.36    0.23 
  -9   5   1    0.69    0.24 
  -5  -9   1    0.57    0.12 
  -5  -9   1    0.46    0.17 
   9  -5   1    0.40    0.18 
  -9  -5  -1    0.40    0.26 
   5   9   1    1.07    0.24 
   5  -9  -1    0.42    0.11 
   5   9   1    0.88    0.30 
  -9  -5  -1    0.53    0.13 
   5  -9  -1    0.43    0.20 
   5  -9  -1    0.47    0.14 
  -9   5   1    0.55    0.15 
   9   5  -1    0.77    0.21 
   6  -9   1    1.56    0.29 
   9  -6  -1    1.55    0.20 
   9   6   1    2.23    0.31 
  -6   9   1    1.58    0.43 
  -9   6  -1    2.15    0.23 
   6  -9   1    1.77    0.23 
   9   6   1    1.45    0.50 
  -6  -9  -1    2.01    0.29 
  -6  -9  -1    1.64    0.20 
  -9   6  -1    1.49    0.50 
   6  -9   1    1.96    0.20 
  -9  -6   1    1.48    0.22 
  -9  -6   1    1.43    0.30 
  -9  -6   1    1.22    0.28 
   6   9  -1    1.75    0.35 
   9   6   1    2.54    0.34 
  -6   9   1    1.72    0.21 
   6   9  -1    2.28    0.27 
   9   6   1    2.32    0.26 
   9  -6  -1    1.47    0.23 
  -9  -6   1    1.67    0.21 
  -9   6   1    1.33    0.42 
   6   9   1    1.87    0.26 
   9  -6   1    2.84    0.41 
  -6  -9   1    2.04    0.20 
   6  -9  -1    1.58    0.29 
   6   9   1    1.67    0.32 
   6   9   1    1.50    0.19 
  -6   9  -1    1.65    0.32 
   9   6  -1    1.47    0.27 
   9  -6   1    2.08    0.27 
  -9  -6  -1    2.27    0.22 
   9  -6   1    2.10    0.22 
  -6  -9   1    2.24    0.29 
   9  -6   1    2.27    0.22 
  -6   9  -1    1.63    0.21 
   9  -6   1    2.09    0.24 
  -6   9  -1    1.48    0.46 
   6  -9  -1    1.75    0.23 
   9   6  -1    1.55    0.23 
  -9  -6  -1    1.97    0.32 
   6  -9  -1    1.70    0.20 
  -9   6   1    1.47    0.21 
  -9   6   1    1.53    0.29 
  -6  -9   1    1.88    0.20 
   6  -9  -1    1.72    0.28 
   7   9  -1    0.10    0.10 
   7  -9   1    0.02    0.19 
  -9  -7   1    0.30    0.09 
  -7  -9  -1    0.24    0.08 
  -7  -9  -1    0.24    0.08 
   9   7   1    0.47    0.40 
   9  -7  -1    0.12    0.11 
   7  -9   1    0.27    0.08 
   7   9  -1   -0.02    0.26 
  -7   9   1    0.19    0.08 
   9  -7  -1    0.18    0.07 
   7   9  -1    0.05    0.14 
   7  -9   1    0.07    0.09 
   7  -9   1    0.25    0.11 
   9   7   1    0.14    0.09 
   9  -7  -1    0.03    0.21 
   9   7   1    0.28    0.15 
  -9  -7   1    0.03    0.09 
   9  -7  -1    0.28    0.09 
  -7   9   1    0.29    0.19 
  -7   9  -1    0.23    0.08 
   9  -7   1    0.28    0.12 
   7   9   1    0.24    0.14 
   9  -7   1    0.17    0.09 
   7   9   1    0.13    0.25 
   7   9   1    0.22    0.10 
   9   7  -1    0.16    0.09 
  -7  -9   1    0.00    0.08 
   7  -9  -1    0.12    0.08 
   7   9   1    0.31    0.38 
  -9  -7  -1    0.15    0.08 
   7  -9  -1    0.22    0.07 
  -7  -9   1    0.10    0.07 
   9   7  -1   -0.03    0.36 
   9  -7   1    0.19    0.22 
   9  -7   1    0.12    0.12 
  -9   8  -1    0.46    0.09 
   9   8   1    0.57    0.20 
   9  -8  -1    0.28    0.10 
   9   8   1    0.42    0.14 
   9  -8  -1    0.32    0.08 
   9  -8  -1    0.39    0.07 
   8  -9   1    0.21    0.06 
   8   9  -1    0.68    0.23 
   9   8  -1    0.18    0.16 
   8   9   1    0.21    0.08 
   8  -9  -1    0.57    0.10 
  -8   9  -1    0.30    0.07 
   8   9   1    0.13    0.20 
   9   8  -1    0.19    0.07 
  10   0  -1    2.73    0.32 
  10   0   1    1.82    0.31 
   0 -10   1    1.68    0.26 
   0  10   1    2.20    0.23 
   0 -10  -1    2.46    0.23 
   0 -10  -1    2.29    0.28 
 -10   0  -1    2.14    0.26 
 -10   0  -1    1.77    0.42 
   0  10  -1    1.71    0.22 
  10   0   1    1.53    0.24 
  10   0  -1    2.80    0.68 
   0  10  -1    2.29    0.43 
  10   0  -1    2.26    0.45 
   0  10   1    2.03    0.41 
 -10   0   1    2.79    0.46 
   0 -10   1    2.05    0.22 
   0 -10  -1    2.04    0.23 
   0 -10   1    1.76    0.21 
  10   0  -1    2.28    0.34 
   0  10   1    1.97    0.47 
   0  10  -1    2.13    0.51 
 -10   0  -1    1.65    0.26 
  10   1   1    2.94    0.63 
 -10   1  -1    4.18    0.39 
  10   1   1    4.71    0.56 
 -10  -1   1    3.85    0.34 
  -1  10   1    3.43    0.32 
  -1  10   1    4.57    0.73 
  -1 -10  -1    3.56    0.32 
   1 -10   1    3.74    0.35 
 -10   1  -1    4.02    0.36 
  10  -1  -1    3.57    0.35 
   1 -10   1    4.11    0.33 
   1  10  -1    3.89    0.33 
  -1 -10  -1    3.68    0.38 
  10  -1  -1    3.65    0.58 
  10  -1  -1    3.22    0.39 
  -1 -10  -1    3.88    0.34 
  10   1   1    3.41    0.42 
   1  10  -1    4.46    0.52 
 -10   1  -1    3.17    0.53 
   1 -10   1    4.31    0.37 
 -10  -1   1    3.44    0.36 
  10  -1  -1    4.22    0.64 
  10   1   1    4.26    0.37 
  10  -1  -1    3.75    0.65 
   1  10  -1    3.44    0.63 
 -10  -1   1    3.58    0.55 
  10   1   1    4.41    0.42 
  -1  10   1    4.09    0.52 
  10   1  -1    3.52    0.40 
  10  -1   1    4.53    0.37 
   1 -10  -1    3.43    0.36 
  -1  10  -1    3.86    0.34 
 -10   1   1    3.61    0.56 
  10   1  -1    3.61    0.43 
  -1 -10   1    3.81    0.33 
  10   1  -1    3.78    0.54 
  -1  10  -1    4.08    0.51 
   1 -10  -1    3.63    0.32 
  -1 -10   1    4.25    0.39 
 -10   1   1    3.46    0.37 
  10  -1   1    4.06    0.66 
   1  10   1    3.80    0.33 
  -1 -10   1    3.92    0.32 
 -10   1   1    3.67    0.35 
   1 -10  -1    3.77    0.33 
  10  -1   1    3.94    0.66 
  10  -1   1    4.44    0.41 
  10   1  -1    3.50    0.36 
 -10  -1  -1    3.53    0.56 
  10  -1   1    3.99    0.60 
 -10  -1  -1    3.81    0.35 
  -1  10  -1    3.79    0.66 
   1  10   1    4.27    0.53 
  10  -1   1    4.00    0.46 
   1  10   1    3.47    0.62 
 -10  -1  -1    3.91    0.39 
 -10   2  -1    1.06    0.20 
  -2 -10  -1    1.32    0.22 
 -10  -2   1    1.03    0.21 
 -10  -2   1    1.19    0.33 
  -2 -10  -1    1.50    0.25 
  10  -2  -1    1.37    0.24 
  10  -2  -1    1.48    0.20 
  -2  10   1    1.44    0.46 
   2  10  -1    1.87    0.46 
  10  -2  -1    1.74    0.34 
   2 -10   1    1.12    0.20 
  10   2   1    1.10    0.23 
  10  -2  -1    1.35    0.36 
 -10  -2   1    1.51    0.22 
  10   2   1    1.24    0.31 
 -10   2  -1    1.06    0.48 
 -10   2  -1    0.84    0.19 
  10   2   1    0.65    0.37 
   2 -10   1    1.24    0.17 
   2  10  -1    1.10    0.23 
  -2 -10  -1    1.35    0.19 
   2  10  -1    1.43    0.32 
  10   2   1    0.85    0.18 
  10   2   1    0.93    0.23 
  -2  10   1    1.16    0.18 
 -10  -2   1    1.44    0.35 
 -10  -2  -1    0.99    0.19 
  10  -2   1    1.16    0.31 
  10   2  -1    1.90    0.29 
  -2  10  -1    1.65    0.49 
   2  10   1    1.56    0.26 
  10  -2   1    1.00    0.25 
  -2  10  -1    0.92    0.34 
  10   2  -1    1.93    0.34 
   2  10   1    1.35    0.41 
   2 -10  -1    1.45    0.17 
 -10   2   1    1.54    0.22 
   2 -10  -1    1.25    0.19 
   2  10   1    1.22    0.29 
 -10   2   1    1.18    0.40 
  10  -2   1    0.75    0.18 
  10  -2   1    0.98    0.17 
  -2 -10   1    0.96    0.16 
  -2 -10   1    0.99    0.20 
  -2  10  -1    1.14    0.18 
  10  -2   1    0.91    0.34 
  10   2  -1    1.27    0.25 
   2 -10  -1    1.34    0.21 
 -10  -2  -1    0.78    0.40 
 -10  -3   1    1.84    0.36 
  -3  10   1    2.78    0.26 
   3  10  -1    2.09    0.52 
 -10   3  -1    2.83    0.48 
  10  -3  -1    2.42    0.39 
   3 -10   1    2.65    0.31 
 -10  -3   1    2.26    0.31 
  10  -3  -1    2.73    0.46 
   3 -10   1    3.02    0.36 
  10  -3  -1    2.85    0.35 
  -3 -10  -1    2.38    0.25 
  -3 -10  -1    2.24    0.31 
  10  -3  -1    2.82    0.45 
   3 -10   1    2.37    0.27 
  10   3   1    3.44    0.60 
  10   3   1    1.93    0.34 
  -3  10   1    2.89    0.42 
  10   3   1    2.08    0.42 
   3 -10   1    2.35    0.28 
 -10   3  -1    2.39    0.26 
   3  10  -1    2.97    0.38 
  -3 -10  -1    2.16    0.23 
   3  10  -1    2.49    0.24 
  -3  10   1    2.41    0.54 
 -10  -3  -1    2.29    0.25 
  10  -3   1    2.89    0.41 
   3  10   1    2.05    0.22 
  -3 -10   1    2.71    0.33 
   3 -10  -1    2.74    0.36 
  -3 -10   1    2.72    0.24 
  10  -3   1    2.30    0.32 
   3 -10  -1    2.41    0.28 
  -3  10  -1    2.68    0.56 
  10  -3   1    3.05    0.47 
   3 -10  -1    2.44    0.30 
   3 -10  -1    2.70    0.24 
  10  -3   1    2.39    0.36 
  -3  10  -1    2.36    0.43 
 -10   3   1    1.92    0.45 
  -3 -10   1    2.42    0.25 
 -10  -3  -1    2.02    0.37 
  10  -3   1    3.50    0.48 
   3  10   1    2.68    0.38 
  10   3  -1    2.46    0.41 
  -3  10  -1    2.32    0.25 
 -10   4  -1    3.10    0.29 
 -10  -4   1    2.37    0.38 
  -4  10   1    2.45    0.25 
  -4  10   1    3.34    0.40 
   4 -10   1    2.66    0.34 
   4  10  -1    3.02    0.47 
  10  -4  -1    2.37    0.31 
   4  10  -1    2.95    0.34 
  10  -4  -1    2.55    0.39 
   4 -10   1    2.62    0.26 
  -4  10   1    2.61    0.53 
  10  -4  -1    2.39    0.28 
 -10  -4   1    2.29    0.28 
  -4 -10  -1    2.50    0.24 
  10   4   1    2.87    0.34 
   4 -10   1    2.72    0.24 
 -10  -4   1    2.52    0.26 
  10  -4  -1    2.39    0.25 
  10  -4  -1    2.04    0.32 
   4 -10   1    2.64    0.28 
 -10   4  -1    2.34    0.51 
  10   4   1    3.03    0.30 
  10  -4  -1    2.29    0.29 
  -4 -10  -1    2.05    0.29 
  -4 -10  -1    2.70    0.25 
  10  -4   1    2.96    0.29 
   4 -10  -1    2.66    0.28 
  10  -4   1    3.47    0.34 
 -10  -4  -1    3.18    0.44 
 -10   4   1    2.33    0.46 
  -4 -10   1    2.90    0.25 
   4 -10  -1    2.54    0.24 
  -4  10  -1    2.26    0.52 
  10   4  -1    2.52    0.34 
 -10   4   1    2.33    0.27 
  10  -4   1    3.26    0.55 
 -10  -4  -1    3.04    0.27 
  -4 -10   1    2.95    0.31 
  -4  10  -1    3.38    0.54 
   4  10   1    2.50    0.24 
  10  -4   1    2.96    0.26 
  10   4  -1    2.40    0.28 
   4  10   1    2.81    0.34 
  -4 -10   1    2.97    0.25 
  -4  10  -1    2.72    0.25 
   4  10   1    2.39    0.40 
  10  -4   1    2.74    0.43 
   4 -10  -1    2.50    0.26 
   4 -10  -1    2.30    0.33 
  10  -4   1    2.61    0.29 
  10  -4   1    2.31    0.33 
  10   5   1    0.18    0.21 
  10  -5  -1    0.16    0.11 
  -5  10   1    0.40    0.43 
   5 -10   1    0.16    0.06 
  10  -5  -1    0.06    0.13 
  10   5   1    0.19    0.09 
  10  -5  -1    0.04    0.08 
  10  -5  -1    0.17    0.08 
 -10  -5   1    0.16    0.10 
  10  -5  -1    0.13    0.12 
  -5  10   1    0.34    0.19 
  10  -5  -1    0.09    0.10 
  10  -5  -1   -0.09    0.19 
  10   5   1    0.24    0.17 
 -10  -5   1   -0.15    0.13 
  10   5   1   -0.05    0.21 
 -10   5  -1    0.25    0.10 
  10   5   1    0.22    0.21 
   5 -10   1    0.13    0.09 
   5 -10   1    0.01    0.12 
  -5 -10  -1    0.18    0.07 
  -5 -10  -1    0.05    0.07 
   5 -10   1    0.10    0.12 
   5  10  -1    0.13    0.23 
 -10  -5   1    0.04    0.19 
  -5  10   1    0.17    0.08 
  10   5  -1    0.09    0.08 
 -10  -5  -1    0.21    0.18 
   5 -10  -1    0.22    0.15 
 -10   5   1    0.11    0.09 
  10  -5   1    0.02    0.20 
  10   5  -1    0.15    0.17 
   5  10   1    0.13    0.13 
  10  -5   1    0.02    0.10 
  10  -5   1    0.23    0.11 
  -5 -10   1    0.12    0.07 
 -10  -5  -1    0.20    0.08 
  -5 -10   1    0.13    0.07 
   5  10   1    0.05    0.24 
   5  10   1   -0.39    0.48 
  10  -5   1    0.24    0.08 
  -5  10  -1    0.24    0.20 
  10   5  -1    0.05    0.19 
  10  -5   1    0.29    0.12 
  10  -5   1    0.13    0.12 
   5 -10  -1    0.13    0.09 
   5 -10  -1    0.11    0.06 
  10  -5   1    0.26    0.09 
  10  -6  -1    2.30    0.32 
  10   6   1    2.19    0.22 
  10  -6  -1    2.41    0.20 
   6 -10   1    1.94    0.21 
   6  10  -1    1.97    0.23 
  -6  10   1    2.72    0.34 
  10  -6  -1    1.84    0.20 
   6 -10   1    2.51    0.19 
  -6 -10  -1    2.31    0.20 
 -10   6  -1    2.27    0.21 
  10   6   1    1.61    0.37 
  10   6   1    2.23    0.35 
  -6  10   1    2.10    0.24 
  -6 -10  -1    2.40    0.20 
 -10  -6   1    2.04    0.22 
  10  -6  -1    2.19    0.24 
   6 -10   1    2.12    0.20 
 -10   6   1    2.31    0.21 
  -6 -10   1    2.00    0.19 
  10   6  -1    2.12    0.40 
 -10  -6  -1    2.16    0.20 
   6 -10  -1    2.18    0.23 
   6 -10  -1    2.04    0.21 
   6  10   1    2.46    0.24 
  -6  10  -1    2.55    0.20 
  10  -6   1    2.32    0.20 
   6 -10  -1    2.33    0.19 
  10  -6   1    2.29    0.24 
  10  -6   1    2.59    0.37 
  10   6  -1    2.44    0.22 
  -6 -10   1    1.95    0.21 
   7  10  -1    1.20    0.29 
   7 -10   1    2.01    0.14 
 -10   7  -1    1.88    0.19 
  10   7   1    1.24    0.28 
  10   7   1    1.70    0.16 
   7 -10   1    1.77    0.16 
   7  10  -1    1.58    0.17 
  10  -7  -1    2.29    0.23 
  10  -7  -1    1.84    0.15 
   7 -10  -1    1.79    0.14 
   7 -10  -1    1.69    0.16 
  10   7  -1    1.92    0.16 
  10   7  -1    1.46    0.28 
   7  10   1    1.95    0.18 
  10  -7   1    2.17    0.19 
  10  -7   1    2.01    0.15 
   0  11   1    0.56    0.09 
  11   0  -1    0.66    0.13 
   0  11  -1    0.12    0.37 
  11   0   1    0.90    0.26 
   0 -11  -1    0.67    0.14 
   0 -11  -1    0.36    0.14 
  11   0   1    0.54    0.20 
   0 -11   1    0.61    0.15 
   0  11   1    0.35    0.19 
   0  11   1   -0.39    0.34 
   0 -11  -1    0.65    0.11 
  11   0  -1    0.78    0.27 
  11   0   1    0.53    0.11 
 -11   0   1    0.60    0.33 
  11   0  -1    0.42    0.17 
  11   0  -1    0.27    0.14 
  11   0   1    0.46    0.17 
 -11   0   1    0.58    0.13 
  11   0  -1    0.64    0.16 
  11   0   1    0.46    0.15 
 -11   0  -1    0.66    0.14 
   0 -11   1    0.59    0.11 
  11   0   1    0.62    0.16 
  -1 -11  -1    0.90    0.14 
  11   1   1    1.38    0.28 
   1  11  -1    0.82    0.12 
   1  11  -1    0.54    0.35 
  11  -1  -1    0.86    0.14 
  11   1   1    0.69    0.18 
  -1 -11  -1    0.76    0.18 
 -11  -1   1    1.07    0.36 
   1 -11   1    1.12    0.19 
  11  -1  -1    0.86    0.17 
  -1  11   1    0.86    0.41 
   1  11  -1    0.87    0.33 
 -11   1  -1    1.09    0.17 
 -11  -1   1    0.72    0.14 
  11  -1  -1    0.40    0.21 
  11   1   1    0.99    0.29 
  11  -1  -1    0.88    0.27 
  11   1   1    0.91    0.23 
   1 -11   1    0.99    0.13 
  11  -1  -1    0.70    0.16 
  -1 -11  -1    0.77    0.17 
  -1  11   1    0.95    0.13 
  11   1   1    1.01    0.15 
  -1  11  -1    1.15    0.24 
   1 -11  -1    0.80    0.13 
  -1 -11   1    0.69    0.12 
  -1  11  -1    0.54    0.48 
 -11  -1  -1    1.05    0.17 
 -11   1   1    0.21    0.43 
  -1 -11   1    0.72    0.16 
  11  -1   1    1.15    0.14 
   1  11   1    1.06    0.37 
 -11   1   1    0.80    0.16 
   1  11   1    0.84    0.14 
  11  -1   1    1.40    0.29 
  11  -1   1    1.23    0.21 
   1  11   1    0.86    0.20 
  -1 -11   1    0.67    0.12 
  11   1  -1    0.82    0.27 
  11  -1   1    0.79    0.18 
  11   1  -1    0.53    0.17 
  11   1  -1    0.85    0.15 
   1 -11  -1    0.81    0.17 
  11  -1   1    0.97    0.23 
 -11  -2   1    1.37    0.19 
  11  -2  -1    1.36    0.23 
   2 -11   1    1.59    0.23 
  -2  11   1    1.48    0.30 
  11   2   1    1.51    0.32 
  -2 -11  -1    1.27    0.16 
  11   2   1    1.80    0.33 
  -2 -11  -1    1.08    0.19 
  -2 -11  -1    1.39    0.16 
  11   2   1    1.21    0.21 
   2  11  -1    1.27    0.15 
  11  -2  -1    1.40    0.17 
   2  11  -1    1.71    0.37 
  11   2   1    1.48    0.34 
  11   2   1    1.63    0.19 
   2 -11   1    1.54    0.16 
 -11   2  -1    1.42    0.19 
  11  -2  -1    1.40    0.27 
   2  11  -1    1.70    0.27 
  11  -2  -1    1.06    0.34 
  -2  11   1    1.33    0.15 
  -2  11   1    1.90    0.48 
  -2  11  -1    1.40    0.26 
  11  -2   1    1.53    0.17 
  11   2  -1    1.49    0.18 
 -11  -2  -1    1.66    0.20 
   2  11   1    1.33    0.33 
  11  -2   1    1.45    0.38 
  11   2  -1    0.74    0.31 
  11  -2   1    1.38    0.22 
   2 -11  -1    1.12    0.19 
  -2 -11   1    1.13    0.15 
  11   2  -1    1.29    0.21 
  11  -2   1    1.67    0.22 
  -2  11  -1    1.39    0.15 
  11  -2   1    1.25    0.29 
  -2 -11   1    1.11    0.19 
   2  11   1    1.46    0.30 
 -11   2   1    1.35    0.19 
  -2  11  -1    1.07    0.46 
  -3  11   1    0.50    0.09 
  11   3   1    0.77    0.15 
  11  -3  -1    0.40    0.13 
  -3  11   1    0.73    0.20 
   3 -11   1    0.84    0.11 
  11  -3  -1    0.52    0.21 
  11  -3  -1    0.54    0.14 
  11   3   1    0.71    0.19 
   3 -11   1    0.54    0.12 
  11  -3  -1    0.58    0.13 
  -3 -11  -1    0.65    0.11 
 -11   3  -1    0.83    0.15 
  11  -3  -1    0.45    0.20 
 -11  -3   1    0.65    0.14 
  11   3   1    0.51    0.24 
  11  -3  -1    0.59    0.13 
   3  11  -1    0.42    0.14 
   3 -11  -1    0.61    0.10 
  11   3  -1    0.26    0.25 
  11  -3   1    0.54    0.13 
  11   3  -1    0.53    0.18 
  11  -3   1    0.81    0.17 
  11  -3   1    0.42    0.20 
  -3  11  -1    0.64    0.11 
   3  11   1    0.54    0.14 
  11   3  -1    0.58    0.12 
  11  -3   1    0.94    0.19 
  -3 -11   1    0.66    0.12 
 -11   3   1    0.84    0.15 
 -11  -3  -1    0.71    0.14 
  11  -3   1    0.50    0.21 
  11  -3   1    0.82    0.14 
  11   4   1    0.15    0.19 
  11  -4  -1   -0.07    0.18 
  11  -4  -1    0.12    0.06 
  -4  11   1    0.00    0.06 
   4 -11   1    0.19    0.05 
  11  -4  -1    0.08    0.07 
   4  11  -1    0.16    0.10 
   4 -11   1    0.12    0.07 
  -4  11   1   -0.02    0.15 
   4  11  -1    0.15    0.34 
 -11  -4   1    0.09    0.07 
  11   4   1    0.17    0.15 
  11   4   1    0.19    0.07 
   4 -11   1    0.11    0.05 
  11  -4  -1    0.10    0.09 
  -4 -11  -1    0.12    0.06 
 -11   4  -1    0.20    0.07 
  11  -4  -1    0.21    0.09 
   4  11   1    0.21    0.10 
  11  -4   1    0.30    0.19 
  11  -4   1    0.30    0.10 
  11   4  -1    0.20    0.07 
 -11   4   1    0.13    0.07 
  -4  11  -1    0.14    0.05 
  11   4  -1    0.11    0.19 
  11   4  -1   -0.01    0.21 
  11  -4   1    0.19    0.06 
  -4  11  -1    0.18    0.22 
   4 -11  -1    0.07    0.07 
   4 -11  -1    0.09    0.05 
 -11  -4  -1    0.20    0.07 
  11  -4   1    0.19    0.07 
   4  11   1   -0.01    0.36 
  -4 -11   1    0.13    0.06 
  11  -4   1    0.20    0.09 
   5 -11   1    1.46    0.15 
   5  11  -1    1.85    0.19 
  11  -5  -1    1.55    0.18 
  11  -5  -1    1.74    0.15 
   5 -11   1    1.76    0.14 
  11   5   1    1.69    0.30 
 -11   5  -1    2.00    0.16 
   5 -11   1    1.39    0.14 
   5 -11  -1    1.39    0.14 
  11  -5   1    1.98    0.15 
  11   5  -1    1.31    0.29 
  11  -5   1    1.95    0.19 
  -5 -11   1    1.46    0.15 
 -11   5   1    1.75    0.19 
  11   5  -1    2.08    0.16 
   5  11   1    1.53    0.17 
   5 -11  -1    1.85    0.14 
   5 -11  -1    1.27    0.18 
 -11  -5  -1    1.84    0.19 
   0 -12  -1    0.18    0.05 
 -12   0  -1    0.26    0.07 
  12   0  -1   -0.01    0.13 
  12   0   1    0.12    0.17 
 -12   0   1    0.16    0.07 
   0  12   1    0.07    0.11 
   0  12  -1    0.31    0.15 
   0 -12   1    0.16    0.05 
  12   0  -1    0.22    0.09 
   0 -12   1    0.09    0.05 
  -1  12   1    2.29    0.31 
 -12  -1   1    2.74    0.20 
  12   1   1    2.46    0.20 
 -12   1  -1    2.25    0.20 
  12  -1  -1    3.04    0.30 
  12  -1  -1    2.74    0.20 
  12   1   1    2.14    0.31 
  12  -1  -1    2.43    0.22 
   1 -12   1    2.11    0.18 
  -1 -12  -1    2.60    0.20 
 -12  -1  -1    2.37    0.20 
  -1 -12   1    2.27    0.18 
  12  -1   1    2.28    0.20 
   1 -12  -1    2.47    0.18 
   1  12   1    2.43    0.24 
   1 -12  -1    2.00    0.18 
 -12   1   1    2.50    0.20 
  12   1  -1    2.89    0.30 
  12  -1   1    1.86    0.20 
  12  -1   1    1.96    0.23 
  12  -1   1    2.03    0.26 
  12   2   1    1.18    0.21 
 -12   2  -1    0.89    0.17 
  12  -2  -1    1.11    0.11 
   2 -12   1    0.75    0.10 
  12  -2  -1    0.90    0.11 
  12  -2  -1    0.88    0.14 
   2 -12   1    1.05    0.10 
  12   2   1    1.02    0.10 
  12  -2  -1    0.94    0.14 
  12  -2   1    0.84    0.15 
   2 -12  -1    0.86    0.10 
   2 -12  -1    0.76    0.10 
  12  -2   1    0.76    0.12 
  12  -2   1    0.97    0.14 
  12  -2   1    0.97    0.11 
  12   2  -1    1.02    0.17 
   2  12   1    1.24    0.20 
 -12   2   1    0.70    0.13 
  -2 -12   1    0.81    0.09 
   3 -12   1    0.61    0.08 
  12  -3  -1    0.69    0.11 
   3 -12   1    0.45    0.08 
  -3 -12  -1    0.46    0.06 
   3 -12  -1    0.57    0.09 
  -3 -12   1    0.57    0.07 
  12   3  -1    0.70    0.10 
  12  -3   1    0.74    0.11 
   0  -1   2   14.80    0.91 
   1   0  -2   16.25    0.94 
   0  -1  -2   15.14    0.96 
   1   0  -2   16.32    0.94 
  -1   0  -2   13.84    0.94 
   1   0   2   14.40    0.93 
   0  -1   2   15.37    0.92 
  -1   0   2   15.00    0.94 
   0   1  -2   15.23    0.94 
   1   0   2   15.55    0.97 
   0   1   2   15.42    0.95 
  -1   0   2   16.02    0.94 
   0  -1   2   15.30    0.96 
  -1   0   2   16.65    0.96 
  -1   0  -2   14.98    0.94 
   1   0  -2   15.82    0.93 
   1   0   2   14.14    0.93 
   0   1  -2   14.94    0.94 
   0  -1   2   14.97    0.93 
   1   1  -2   66.63    3.95 
  -1  -1   2   63.48    3.91 
   1  -1  -2   71.09    3.96 
   1   1   2   60.62    3.93 
  -1  -1   2   65.05    3.96 
   1  -1   2   64.91    3.95 
   1   1  -2   65.25    3.94 
   1  -1  -2   70.78    3.93 
  -1  -1   2   66.41    3.93 
   1   1   2   62.25    3.91 
  -1   1   2   69.58    3.96 
  -1   1   2   67.44    3.92 
   1  -1   2   67.57    3.91 
   1  -1   2   64.94    3.96 
  -1   1  -2   68.69    3.92 
  -1   1   2   73.23    3.94 
  -1   1  -2   66.09    3.90 
  -1  -1  -2   62.30    3.95 
  -1   1  -2   66.95    3.94 
   1   1   2   61.47    3.94 
   1  -1   2   66.32    3.93 
  -1   1   2   67.05    3.91 
   1  -1  -2   69.09    3.95 
  -1  -1  -2   60.34    3.92 
  -1   1   2   68.31    3.95 
  -1  -1  -2   65.59    3.96 
   1  -1  -2   71.76    3.93 
   1   1   2   60.58    3.91 
  -1   1  -2   65.36    3.94 
  -1  -1   2   62.96    3.92 
   1   1  -2   63.07    3.93 
   1   1  -2   64.12    3.93 
   1  -1  -2   65.32    3.93 
   2   0  -2  344.55   22.32 
   2   0   2  382.23   22.32 
   0   2  -2  390.37   22.32 
   0   2   2  388.45   22.31 
   2   0  -2  348.75   22.30 
   0   2   2  369.66   22.33 
  -2   0  -2  384.50   22.32 
   2   0   2  393.87   22.33 
   0   2   2  398.93   22.32 
   0  -2   2  388.73   22.29 
   2   0  -2  365.61   22.31 
  -2   0  -2  393.31   22.33 
   2   0  -2  349.70   22.32 
   0  -2  -2  373.53   22.35 
   2   0   2  382.67   22.31 
  -2   0   2  358.47   22.31 
   2   0  -2  378.49   22.34 
   0  -2   2  384.55   22.35 
   0   2  -2  381.63   22.33 
   2   0   2  389.13   22.32 
  -2   0   2  357.54   22.33 
   2   0   2  405.16   22.38 
   0  -2  -2  372.85   22.30 
  -2  -1   2   44.09    2.53 
   2   1   2   38.49    2.60 
   1   2  -2   41.19    2.52 
  -1   2   2   41.57    2.51 
   2   1   2   38.51    2.49 
  -1  -2  -2   42.66    2.54 
   2  -1  -2   40.61    2.51 
  -2   1  -2   39.93    2.46 
  -1  -2  -2   40.50    2.49 
   1   2  -2   42.75    2.54 
   2   1   2   40.92    2.53 
   2  -1  -2   43.78    2.50 
   1   2  -2   41.23    2.51 
  -2   1  -2   42.08    2.51 
   2  -1  -2   43.79    2.52 
   1  -2   2   44.22    2.57 
   1  -2   2   44.32    2.49 
   2  -1  -2   39.01    2.53 
   2  -1  -2   43.45    2.55 
   1   2  -2   39.02    2.50 
   2   1   2   37.44    2.51 
  -1  -2  -2   42.48    2.57 
   1  -2   2   43.20    2.57 
   2   1   2   39.64    2.51 
   1   2  -2   41.67    2.54 
  -2   1  -2   40.38    2.53 
   2  -1  -2   43.93    2.54 
  -2  -1   2   38.36    2.48 
   1   2  -2   41.25    2.53 
  -2  -1   2   40.68    2.50 
  -1   2   2   43.14    2.54 
  -1   2   2   42.73    2.55 
  -2  -1   2   41.67    2.56 
   2   1  -2   40.48    2.52 
   1   2   2   42.52    2.57 
   2   1  -2   40.10    2.51 
  -1   2  -2   42.34    2.52 
  -2   1   2   42.75    2.48 
  -2  -1  -2   42.10    2.54 
  -2  -1  -2   37.59    2.48 
   2  -1   2   40.88    2.53 
   2  -1   2   39.99    2.47 
  -1  -2   2   43.17    2.57 
  -2  -1  -2   37.58    2.45 
   1   2   2   41.39    2.48 
   1   2   2   40.33    2.53 
  -1   2  -2   42.57    2.50 
  -1  -2   2   40.58    2.49 
   2  -1   2   40.84    2.52 
   2  -1   2   37.95    2.51 
  -1  -2   2   41.72    2.51 
  -2  -1  -2   40.13    2.55 
  -2   1   2   43.77    2.52 
   2   1  -2   41.56    2.55 
   1  -2  -2   44.15    2.51 
   1  -2  -2   42.33    2.56 
   1   2   2   41.04    2.53 
  -1  -2   2   39.94    2.49 
  -1   2  -2   41.83    2.54 
  -2   1   2   42.48    2.55 
  -2   1   2   41.24    2.50 
   2   1  -2   39.23    2.52 
   1   2   2   42.42    2.50 
   1  -2  -2   45.24    2.61 
  -2  -2   2  129.24    8.02 
  -2  -2   2  132.61    8.12 
   2  -2   2  134.67    8.07 
   2  -2   2  132.74    8.13 
   2   2  -2  133.38    8.07 
  -2  -2  -2  136.16    8.12 
  -2   2   2  140.67    8.03 
   2   2  -2  131.57    8.08 
  -2  -2   2  133.28    8.07 
  -2   2   2  140.26    8.06 
  -2  -2  -2  131.01    8.06 
  -2   2   2  152.02    8.19 
   2   2   2  134.29    8.03 
   2   2  -2  123.51    8.13 
  -2   2  -2  130.74    8.05 
   2   2   2  120.63    8.15 
  -2   2  -2  141.43    8.10 
  -2  -2  -2  130.20    8.09 
   2  -2  -2  145.80    8.13 
   2  -2  -2  146.12    8.05 
  -2   2   2  139.02    8.11 
   2  -2  -2  145.17    8.04 
  -2   2   2  140.81    8.07 
  -2   2  -2  139.62    8.08 
   2  -2  -2  140.34    8.07 
  -2  -2   2  128.04    8.03 
   2  -2   2  144.97    8.12 
   2   2   2  133.81    8.08 
  -2  -2  -2  130.77    8.03 
   2   2  -2  133.63    8.06 
  -2   2  -2  138.11    8.08 
   2   2   2  133.41    8.08 
   2  -2   2  143.64    8.03 
   2  -2  -2  138.64    8.11 
  -2   2  -2  141.46    8.07 
  -2  -2  -2  126.98    8.01 
   2   2  -2  129.34    8.05 
   2   2   2  136.13    8.05 
   2   2   2  129.13    8.17 
   2   2  -2  119.35    8.12 
  -2   2   2  142.91    8.06 
  -2  -2   2  129.34    8.04 
  -2   2  -2  135.87    8.01 
  -2  -2   2  130.11    8.05 
   3   0  -2   40.08    2.76 
   0   3  -2   46.24    2.78 
  -3   0  -2   49.53    2.77 
  -3   0   2   40.75    2.78 
   3   0  -2   38.61    2.74 
   0   3   2   45.46    2.76 
   3   0  -2   38.99    2.75 
  -3   0   2   41.89    2.75 
   0  -3   2   47.63    2.70 
   0   3   2   45.38    2.73 
   0   3  -2   46.72    2.75 
   3   0   2   51.63    2.79 
   3   0  -2   37.99    2.78 
   0  -3  -2   43.61    2.70 
   3   0   2   47.64    2.76 
   0   3   2   45.16    2.76 
   0   3   2   42.51    2.77 
   3   0  -2   40.83    2.74 
  -3   0  -2   49.12    2.74 
   0   3  -2   46.52    2.75 
   3   0   2   52.45    2.76 
   3   0   2   48.92    2.77 
   0  -3  -2   43.55    2.81 
   0  -3   2   48.53    2.72 
  -3   0   2   41.07    2.72 
   0  -3  -2   42.12    2.71 
   0  -3   2   45.49    2.82 
  -1  -3  -2    3.31    0.42 
   3  -1  -2    4.25    0.33 
  -3   1  -2    3.45    0.38 
  -1  -3  -2    3.49    0.40 
   3  -1  -2    3.97    0.36 
   1  -3   2    3.24    0.28 
  -3   1  -2    3.69    0.32 
  -3  -1   2    3.51    0.36 
   1   3  -2    3.85    0.36 
  -1   3   2    4.64    0.36 
   3  -1  -2    4.41    0.40 
   1  -3   2    3.33    0.30 
   1   3  -2    4.66    0.38 
   1  -3   2    2.88    0.42 
   3   1   2    3.90    0.36 
   3   1   2    3.54    0.38 
   3  -1  -2    4.53    0.39 
   3   1   2    4.09    0.50 
  -1  -3  -2    3.41    0.28 
   3  -1  -2    4.33    0.45 
   3   1   2    3.89    0.33 
  -3   1  -2    3.75    0.36 
   3  -1  -2    4.34    0.36 
   3   1   2    3.44    0.36 
   1   3  -2    3.93    0.42 
   1   3  -2    4.24    0.38 
  -3   1   2    4.42    0.33 
  -1  -3   2    4.19    0.31 
  -1  -3   2    4.32    0.45 
   3  -1   2    3.90    0.49 
   3   1  -2    3.11    0.35 
   3  -1   2    3.81    0.29 
  -1   3  -2    3.14    0.37 
  -3  -1  -2    3.24    0.39 
   3  -1   2    3.46    0.38 
   3   1  -2    2.64    0.35 
  -1  -3   2    3.72    0.37 
  -3  -1  -2    3.25    0.27 
   1  -3  -2    4.35    0.53 
  -1  -3   2    4.12    0.29 
   1  -3  -2    4.59    0.44 
  -1   3  -2    3.12    0.34 
  -1   3  -2    3.05    0.33 
   3  -1   2    3.69    0.35 
  -3   1   2    4.24    0.37 
   3  -1   2    3.61    0.36 
  -3  -1  -2    4.95    0.40 
   1   3   2    2.59    0.36 
  -3  -1  -2    3.38    0.30 
   1   3   2    2.99    0.39 
   1   3   2    3.80    0.43 
   3   1  -2    2.96    0.32 
   1   3   2    3.60    0.41 
   3   1  -2    3.34    0.37 
  -2  -3  -2    9.52    0.74 
   2   3  -2   10.51    0.82 
  -3  -2   2    9.03    0.64 
  -3   2  -2    8.83    0.69 
   3   2   2    9.01    0.66 
  -3  -2   2    8.91    0.63 
  -3  -2   2   10.37    0.68 
   2  -3   2    9.14    0.64 
  -3   2  -2    8.84    0.61 
   2   3  -2    9.80    0.74 
   2  -3   2    8.50    0.80 
   2   3  -2   10.37    0.80 
  -3  -2   2   10.87    0.73 
  -2   3   2   10.08    0.69 
   2  -3   2    8.92    0.62 
  -3  -2   2   10.02    0.79 
   3   2   2    8.46    0.84 
   2   3  -2   10.89    0.71 
  -2   3   2   10.00    0.65 
  -3   2  -2    8.52    0.68 
  -3  -2   2    8.86    0.66 
   3  -2  -2    9.89    0.71 
  -2  -3  -2    8.73    0.62 
   3   2   2    9.78    0.69 
   3  -2  -2    9.39    0.64 
   3  -2  -2    9.54    0.66 
  -2  -3  -2    9.46    0.80 
   3  -2  -2    9.07    0.78 
   3   2   2   10.14    0.91 
   3  -2  -2    9.39    0.77 
   2  -3   2    8.38    0.77 
  -3   2  -2    9.21    0.65 
  -2   3   2   10.16    0.69 
   2   3  -2   10.84    0.73 
  -2   3   2   10.07    0.76 
  -2   3   2    9.90    0.74 
   3   2   2    8.45    0.87 
   3   2   2    9.50    0.71 
  -2  -3  -2    8.96    0.64 
   2   3  -2   10.10    0.70 
  -3   2  -2    8.51    0.73 
   2   3  -2   10.10    0.67 
  -2   3   2    9.40    0.70 
  -2   3  -2    8.70    0.67 
   2  -3  -2   10.00    0.78 
   3  -2   2    9.37    0.63 
   2   3   2    8.91    0.64 
   3   2  -2    9.68    0.70 
   2   3   2   10.36    0.87 
   2   3   2    9.55    0.77 
   3   2  -2    9.81    0.67 
  -3   2   2    9.39    0.69 
   2  -3  -2    9.42    0.78 
  -3   2   2    9.02    0.63 
  -3  -2  -2    9.44    0.69 
  -2   3  -2    8.72    0.69 
  -3   2   2    8.91    0.67 
   3   2  -2    9.31    0.71 
  -3   2   2    9.70    0.71 
   3  -2   2    9.23    0.72 
  -2  -3   2   10.73    0.67 
   2  -3  -2    9.56    0.74 
   2  -3  -2   10.27    0.67 
   2  -3  -2   10.21    0.64 
   3   2  -2   10.05    0.72 
   3  -2   2    9.27    0.81 
  -2   3  -2    8.55    0.70 
   3   2  -2    8.42    0.81 
  -2   3  -2    9.24    0.63 
   3  -2   2    8.82    0.76 
  -2  -3   2   10.41    0.72 
   2   3   2    9.00    0.66 
  -2   3  -2    8.50    0.68 
   2   3   2    8.07    0.82 
  -3  -2  -2    9.22    0.73 
  -3   2   2    9.04    0.75 
  -3   2   2    8.31    0.68 
  -2   3  -2    8.07    0.73 
   3   2  -2    8.15    0.84 
  -3  -2  -2    9.13    0.64 
  -3  -2  -2    9.51    0.78 
   2   3   2    8.14    0.78 
  -2  -3   2   10.39    0.81 
  -2  -3   2   10.62    0.64 
   3  -3   2    0.63    0.14 
   3   3  -2    0.92    0.23 
  -3   3   2    0.65    0.25 
  -3  -3   2    0.48    0.16 
   3  -3  -2    0.53    0.20 
   3  -3  -2    0.59    0.15 
   3  -3   2    0.74    0.23 
   3   3  -2    0.86    0.17 
  -3   3  -2    0.83    0.24 
  -3   3  -2    0.67    0.20 
   3  -3  -2    0.63    0.14 
  -3   3   2    0.69    0.16 
   3  -3   2    0.46    0.13 
  -3   3  -2    0.58    0.19 
   3  -3   2    0.84    0.17 
  -3   3   2    0.59    0.25 
  -3  -3   2    0.42    0.13 
   3   3   2    0.67    0.23 
  -3   3   2    0.74    0.21 
   3  -3  -2    0.00    0.27 
   3  -3  -2    0.71    0.18 
   3  -3   2    0.31    0.27 
  -3   3   2    0.55    0.20 
   3  -3   2    0.77    0.15 
   3   3   2    0.43    0.21 
   3  -3  -2    0.74    0.15 
   3  -3  -2    0.43    0.27 
  -3   3  -2    0.76    0.24 
   3   3  -2    0.83    0.20 
  -3   3  -2    0.70    0.19 
  -3  -3  -2    0.85    0.30 
  -3   3   2    0.57    0.19 
   3  -3   2    0.87    0.33 
  -3   3  -2    0.48    0.15 
   0  -4   2   20.25    1.31 
   0  -4   2   20.82    1.48 
   4   0  -2   22.02    1.37 
   0  -4   2   22.36    1.49 
   0   4  -2   20.53    1.37 
   0  -4   2   20.13    1.28 
   0   4   2   20.94    1.42 
  -4   0   2   22.56    1.45 
   0   4   2   21.54    1.39 
   4   0  -2   22.35    1.42 
   0   4  -2   19.87    1.40 
   4   0   2   18.35    1.50 
   4   0   2   18.07    1.38 
   0   4   2   21.91    1.40 
   0  -4  -2   20.96    1.32 
  -4   0   2   22.27    1.35 
   4   0   2   18.82    1.38 
   0   4  -2   21.57    1.38 
  -4   0  -2   18.35    1.33 
  -4   0  -2   18.15    1.32 
   0  -4  -2   20.26    1.46 
   0  -4  -2   20.90    1.29 
  -4   0  -2   18.54    1.40 
   4   0  -2   20.59    1.37 
  -4   0   2   21.23    1.39 
   4   0  -2   21.35    1.41 
   4   0   2   19.39    1.36 
   4   0  -2   21.03    1.49 
  -4   0  -2   19.93    1.37 
  -1  -4  -2   19.14    1.24 
  -1   4   2   19.63    1.29 
   4  -1  -2   18.60    1.30 
   4  -1  -2   17.84    1.23 
  -4  -1   2   19.33    1.30 
   1   4  -2   22.17    1.43 
  -1   4   2   18.43    1.28 
  -4   1  -2   17.58    1.29 
   1  -4   2   17.33    1.38 
   1  -4   2   16.99    1.21 
   4   1   2   19.21    1.32 
   4  -1  -2   18.30    1.33 
   4   1   2   21.11    1.45 
   1  -4   2   18.09    1.40 
   1  -4   2   18.32    1.23 
  -4   1  -2   18.63    1.34 
  -4  -1   2   18.58    1.22 
  -4  -1   2   19.98    1.37 
   4   1   2   21.28    1.33 
   4  -1  -2   17.34    1.28 
   1   4  -2   21.69    1.32 
  -4  -1   2   19.79    1.26 
  -1  -4  -2   19.83    1.41 
  -4   1  -2   17.94    1.25 
  -4   1  -2   18.00    1.24 
   4  -1  -2   18.62    1.41 
   4  -1  -2   18.35    1.24 
   4   1   2   21.29    1.29 
   1   4  -2   21.69    1.37 
   1  -4   2   18.08    1.20 
   1   4  -2   20.56    1.24 
  -1   4   2   17.95    1.34 
  -1  -4  -2   19.63    1.24 
   1   4  -2   21.54    1.35 
   4   1   2   21.08    1.33 
  -1  -4  -2   19.59    1.33 
  -4  -1  -2   21.19    1.33 
  -4  -1  -2   17.68    1.18 
   1  -4  -2   19.09    1.21 
  -4  -1  -2   20.16    1.27 
   1  -4  -2   20.26    1.42 
   1   4   2   18.91    1.33 
   4   1  -2   18.76    1.32 
  -1  -4   2   20.41    1.42 
  -1   4  -2   16.41    1.21 
  -4   1   2   17.70    1.29 
   1  -4  -2   18.75    1.24 
   4  -1   2   19.55    1.44 
   1   4   2   19.72    1.30 
  -4  -1  -2   21.23    1.35 
   4  -1   2   18.34    1.20 
   4   1  -2   18.87    1.31 
   1  -4  -2   18.11    1.21 
  -1   4  -2   17.35    1.33 
   1   4   2   21.03    1.58 
   4  -1   2   18.13    1.34 
  -1  -4   2   21.14    1.25 
   4  -1   2   18.94    1.30 
   1   4   2   18.81    1.24 
  -4   1   2   17.75    1.27 
  -1   4  -2   17.17    1.28 
  -1   4  -2   18.23    1.28 
   4  -1   2   19.17    1.24 
   4   1  -2   20.14    1.28 
  -1  -4   2   20.16    1.29 
  -4  -1  -2   20.10    1.36 
   4  -1   2   18.24    1.30 
  -4   1   2   17.38    1.35 
   1   4   2   19.85    1.38 
   1  -4  -2   18.71    1.39 
   4   1  -2   20.46    1.33 
   2  -4   2    6.56    0.76 
  -2   4   2    6.77    0.61 
   2  -4   2    7.09    0.52 
   2  -4   2    7.01    0.50 
   2   4  -2    8.20    0.63 
   4  -2  -2    6.32    0.52 
   2  -4   2    6.91    0.51 
   4   2   2    7.62    0.63 
  -2  -4  -2    6.71    0.54 
  -4  -2   2    7.13    0.56 
  -2  -4  -2    5.96    0.51 
  -4   2  -2    7.06    0.56 
   4  -2  -2    6.65    0.50 
   2   4  -2    6.23    0.64 
  -4  -2   2    6.18    0.62 
   4  -2  -2    6.36    0.61 
  -4   2  -2    7.09    0.57 
   2  -4   2    6.38    0.54 
   4  -2  -2    6.77    0.77 
   4  -2  -2    6.46    0.54 
   2   4  -2    7.23    0.64 
  -4   2  -2    7.36    0.69 
   2  -4   2    6.71    0.76 
   4   2   2    7.94    0.58 
  -4  -2   2    6.10    0.52 
  -4  -2   2    6.58    0.59 
  -2  -4  -2    6.26    0.49 
  -4   2  -2    7.22    0.60 
   4  -2  -2    5.72    0.50 
   2   4  -2    7.78    0.57 
   2   4  -2    7.49    0.71 
  -4   2  -2    7.02    0.61 
   4   2   2    6.96    0.64 
  -2   4   2    7.29    0.57 
   2  -4   2    6.35    0.59 
  -2  -4  -2    6.63    0.75 
   4  -2  -2    6.86    0.60 
  -4  -2   2    6.71    0.71 
   2   4  -2    7.13    0.75 
   4   2   2    7.41    0.64 
  -2  -4  -2    7.14    0.69 
  -2   4   2    7.55    0.70 
   4  -2  -2    6.29    0.69 
  -2   4  -2    6.20    0.54 
  -2   4  -2    6.30    0.54 
   4   2  -2    5.89    0.62 
  -2  -4   2    7.09    0.50 
   4  -2   2    7.04    0.62 
  -4  -2  -2    7.12    0.57 
  -2  -4   2    7.30    0.55 
  -2   4  -2    6.32    0.66 
   2  -4  -2    7.60    0.76 
   2  -4  -2    7.43    0.61 
  -2  -4   2    7.29    0.57 
   2   4   2    6.38    0.53 
  -2   4  -2    6.44    0.59 
  -4  -2  -2    7.37    0.57 
   4  -2   2    7.08    0.51 
  -4   2   2    6.27    0.54 
  -4   2   2    6.51    0.67 
   2   4   2    6.78    0.75 
   2   4   2    5.56    0.61 
   4  -2   2    6.74    0.69 
   4  -2   2    7.23    0.83 
   4   2  -2    5.97    0.62 
  -2  -4   2    7.75    0.65 
   2   4   2    5.91    0.68 
  -4   2   2    6.40    0.59 
  -4   2   2    5.99    0.56 
  -4  -2  -2    7.24    0.71 
  -2   4  -2    6.48    0.57 
   2   4   2    7.37    0.81 
   2  -4  -2    6.84    0.52 
  -4  -2  -2    7.38    0.69 
   2  -4  -2    7.57    0.52 
  -2  -4   2    7.21    0.78 
   2  -4  -2    8.03    0.52 
  -4  -2  -2    7.64    0.52 
   2  -4  -2    6.63    0.75 
   2   4   2    5.96    0.56 
   2  -4  -2    7.17    0.54 
   4   2  -2    6.10    0.60 
   4   2  -2    5.66    0.55 
  -4  -2  -2    7.29    0.55 
  -4  -3   2   11.11    0.93 
  -3   4   2    8.74    0.75 
   4   3   2    7.62    0.73 
   3  -4   2    7.94    0.91 
  -4  -3   2   10.76    0.72 
   3  -4   2    7.96    0.65 
   4   3   2    7.84    0.76 
   3   4  -2    8.39    0.64 
  -3   4   2    9.09    0.73 
  -3   4   2    9.86    0.86 
  -3  -4  -2    9.30    0.71 
  -4  -3   2   10.64    0.73 
   4  -3  -2   11.23    0.95 
   4  -3  -2    9.65    1.00 
  -4  -3   2   11.33    0.83 
   3  -4   2    7.56    0.62 
   3   4  -2    8.88    0.85 
  -4   3  -2    7.76    0.78 
   3   4  -2   10.18    1.06 
  -3  -4  -2    8.25    0.63 
  -3  -4  -2    9.02    0.72 
   3   4  -2    8.80    0.70 
   3   4  -2    8.94    0.75 
   3   4  -2    8.24    0.90 
  -4  -3   2   11.01    0.76 
   4   3   2    7.82    0.78 
  -3  -4  -2    9.37    0.84 
   3  -4   2    7.56    0.63 
   3   4  -2   10.50    0.97 
  -3  -4  -2    8.65    0.91 
  -4  -3   2   10.32    0.67 
  -4  -3   2    9.57    0.66 
   4   3   2    7.34    0.68 
   4  -3  -2   10.59    0.79 
   3   4  -2    9.10    0.76 
  -3   4   2   10.26    0.74 
  -3   4   2    8.98    0.87 
  -3  -4  -2    9.16    0.69 
  -3   4   2    9.65    0.69 
   3  -4   2    7.48    0.93 
  -3   4   2    8.79    0.74 
   3  -4   2    7.76    0.74 
   3  -4  -2   10.08    0.68 
  -3  -4   2    8.44    1.12 
  -4   3   2   10.24    0.68 
   3   4   2    9.00    0.68 
   4  -3   2    7.38    0.99 
  -3   4  -2    7.86    0.82 
  -4  -3  -2    9.10    0.71 
  -3   4  -2    7.44    0.81 
   4  -3   2    7.59    0.75 
   3  -4  -2   10.20    0.95 
   4   3  -2    9.97    1.09 
  -3   4  -2    7.68    0.72 
  -3   4  -2    7.25    0.65 
   3   4   2    7.94    0.92 
   3   4   2    9.09    1.06 
  -3  -4   2    8.37    0.64 
   3   4   2    8.55    0.80 
  -4  -3  -2    6.93    0.72 
   3  -4  -2    9.52    0.65 
   4  -3   2    6.77    0.87 
   4  -3   2    7.68    0.65 
  -4   3   2    9.55    0.72 
  -4   3   2   10.63    0.87 
  -4  -3  -2    7.99    0.86 
  -4  -3  -2    9.30    0.72 
   3  -4  -2    9.02    0.95 
   3   4   2    8.81    0.77 
  -3   4  -2    7.29    0.65 
  -3  -4   2   10.30    0.83 
  -3  -4   2    9.66    0.75 
  -3   4  -2    7.90    0.72 
   3   4   2    8.87    0.73 
   4   3  -2   10.97    0.82 
  -4   3   2    9.21    0.82 
  -4   3   2   10.33    0.77 
   4   3  -2    9.19    0.98 
   3  -4  -2   10.19    0.66 
  -4  -3  -2    8.24    0.82 
   4   3  -2   10.72    0.80 
   4  -3   2    7.66    0.62 
   3   4   2    8.97    0.93 
  -3   4  -2    7.81    0.74 
  -3  -4   2    8.36    0.69 
  -4   3   2   10.35    0.76 
   3  -4  -2    9.97    0.78 
   3  -4  -2   10.50    0.70 
  -4   3   2   10.14    0.71 
   4   3  -2   10.97    0.83 
   4  -4   2    4.70    0.38 
  -4  -4   2    4.15    0.50 
  -4  -4  -2    4.34    0.41 
   4  -4  -2    3.77    0.40 
  -4   4  -2    5.05    0.51 
  -4   4  -2    3.99    0.61 
  -4   4  -2    4.60    0.50 
  -4   4  -2    5.03    0.43 
   4   4  -2    3.94    0.48 
   4   4  -2    4.03    0.58 
  -4  -4  -2    4.19    0.39 
   4  -4   2    4.32    0.44 
  -4   4  -2    4.65    0.66 
   4  -4   2    4.77    0.79 
   4   4  -2    5.11    0.66 
  -4  -4  -2    3.94    0.37 
   4   4  -2    3.79    0.72 
   4   4  -2    4.19    0.45 
   4  -4  -2    4.36    0.40 
  -4  -4  -2    4.42    0.47 
   4   4   2    4.64    0.73 
   4  -4   2    5.35    0.78 
   4   4  -2    3.86    0.84 
  -4   4   2    3.78    0.49 
  -4  -4   2    4.06    0.37 
   4  -4  -2    3.99    0.41 
   4  -4  -2    4.06    0.73 
   4   4   2    3.76    0.72 
   4   4  -2    3.91    0.52 
   4   4   2    3.71    0.59 
  -4  -4  -2    4.52    0.61 
   4  -4   2    5.00    0.46 
   4  -4   2    4.40    0.60 
  -4  -4  -2    4.50    0.41 
  -4  -4  -2    4.54    0.49 
   4   4  -2    4.28    0.58 
  -4   4  -2    4.98    0.46 
  -4  -4   2    3.82    0.66 
  -4   4   2    3.86    0.62 
   4   4  -2    4.15    0.79 
   4   4   2    4.91    0.50 
  -4   4  -2    4.21    0.55 
  -4  -4   2    4.44    0.42 
  -4   4   2    3.82    0.55 
   4  -4  -2    4.13    0.41 
  -4   4   2    3.48    0.59 
   4  -4  -2    4.65    0.61 
   4   4   2    4.17    0.64 
  -4   4   2    3.97    0.53 
  -4   4  -2    4.95    0.43 
   4  -4  -2    4.49    0.78 
   4  -4   2    4.87    0.40 
   4  -4   2    5.22    0.61 
   4   4   2    4.15    0.60 
   4   4   2    3.05    0.79 
  -4   4   2    4.22    0.47 
   4  -4  -2    3.88    0.48 
   4   4   2    4.43    0.51 
  -4  -4   2    3.98    0.54 
  -4  -4   2    5.17    0.68 
  -4  -4   2    4.38    0.47 
  -4  -4  -2    4.58    0.52 
  -4   4   2    4.10    0.51 
  -4  -4  -2    3.64    0.63 
  -4   4   2    4.00    0.45 
  -4   4  -2    4.06    0.52 
   0  -5  -2   16.62    1.37 
   5   0  -2   17.82    1.11 
   5   0   2   15.30    1.24 
   5   0  -2   19.01    1.43 
  -5   0  -2   15.08    1.14 
   0   5   2   16.72    1.27 
   5   0  -2   18.45    1.21 
   5   0  -2   17.89    1.26 
   5   0  -2   16.99    1.23 
  -5   0  -2   15.64    1.28 
   5   0   2   13.69    1.42 
   0  -5  -2   16.76    1.08 
  -5   0   2   17.37    1.24 
   0  -5  -2   16.15    1.08 
  -5   0   2   17.85    1.32 
   0  -5   2   15.46    1.08 
  -5   0   2   16.99    1.17 
   0   5  -2   17.10    1.21 
   5   0   2   16.48    1.24 
   5   0   2   15.48    1.10 
  -5   0  -2   16.21    1.22 
   0   5  -2   15.64    1.09 
   0   5   2   17.01    1.19 
   5   0  -2   18.29    1.29 
   0  -5   2   15.97    1.11 
   0  -5   2   15.72    1.07 
   0  -5  -2   16.77    1.35 
  -5   0  -2   15.40    1.13 
   0   5   2   17.24    1.14 
   0  -5  -2   17.35    1.12 
   5   0   2   15.65    1.19 
   0   5   2   16.29    1.22 
   0  -5   2   16.38    1.34 
   0  -5   2   17.27    1.23 
  -5   0   2   16.44    1.14 
   0   5  -2   15.68    1.21 
   0  -5   2   16.18    1.36 
   0   5  -2   16.76    1.23 
   0   5  -2   16.39    1.25 
   0   5   2   18.13    1.26 
  -5   1  -2   25.58    1.82 
   5  -1  -2   25.60    1.96 
  -1   5   2   27.06    1.76 
   1   5  -2   27.86    1.71 
   1  -5   2   25.01    1.62 
   5   1   2   26.33    1.78 
   5   1   2   25.50    1.93 
   1  -5   2   25.97    1.66 
   1   5  -2   28.24    1.81 
  -1  -5  -2   23.81    1.62 
   5  -1  -2   24.44    1.75 
   5  -1  -2   25.32    1.66 
   5  -1  -2   25.52    1.65 
   5  -1  -2   26.24    1.76 
  -1   5   2   25.80    1.82 
  -1  -5  -2   25.90    1.78 
  -1  -5  -2   25.49    1.62 
  -1   5   2   27.77    1.75 
  -5   1  -2   25.03    1.75 
  -5  -1   2   25.97    1.69 
   5   1   2   26.55    1.65 
   1   5  -2   29.10    1.83 
   1  -5   2   25.27    1.88 
  -1  -5  -2   25.32    1.66 
   1   5  -2   30.11    1.86 
   5  -1  -2   24.22    1.82 
  -5   1  -2   22.64    1.68 
  -5   1  -2   25.49    1.68 
  -5  -1   2   25.13    1.70 
   1   5  -2   28.43    1.77 
   5   1   2   27.38    1.80 
   5   1   2   27.68    1.74 
   1  -5   2   24.25    1.63 
  -1  -5  -2   26.00    1.66 
   1   5  -2   26.12    1.63 
  -1   5   2   24.75    1.64 
   5  -1  -2   26.62    1.66 
   5   1   2   24.00    1.67 
  -5  -1   2   25.27    1.76 
   1  -5   2   24.85    1.89 
  -5  -1   2   23.69    1.63 
  -1  -5  -2   25.37    1.90 
  -5  -1   2   24.46    1.82 
   5   1   2   25.94    1.79 
   1  -5  -2   26.59    1.67 
   5   1  -2   26.08    1.80 
  -1  -5   2   25.60    1.68 
  -5  -1  -2   26.34    1.68 
   5   1  -2   24.98    1.64 
   5  -1   2   26.32    1.76 
   5  -1   2   24.39    1.75 
   1   5   2   24.94    1.79 
   1  -5  -2   25.54    1.63 
   5  -1   2   25.50    1.66 
  -1   5  -2   24.24    1.63 
   5   1  -2   25.22    1.76 
   1   5   2   24.97    1.67 
  -5  -1  -2   26.13    1.76 
   1  -5  -2   25.87    1.66 
   5  -1   2   24.99    1.82 
  -1  -5   2   26.61    1.75 
  -5  -1  -2   27.51    1.71 
  -1  -5   2   26.43    1.68 
  -1  -5   2   26.60    1.63 
   5  -1   2   27.87    1.66 
  -5   1   2   25.05    1.82 
   5  -1   2   24.18    1.97 
  -1   5  -2   24.09    1.79 
  -5   1   2   24.98    1.69 
   1  -5  -2   24.81    1.89 
  -1   5  -2   25.39    1.74 
  -1   5  -2   26.13    1.73 
   1  -5  -2   27.03    1.63 
  -5   1   2   25.44    1.76 
   5  -1   2   25.30    1.65 
   1   5   2   27.80    1.88 
  -5   1   2   25.33    1.69 
  -5  -1  -2   25.81    1.82 
   5   1  -2   25.54    1.73 
   5  -1   2   26.57    1.69 
   5   1  -2   25.33    1.79 
   1   5   2   25.95    1.72 
   1   5   2   26.15    1.83 
   1  -5  -2   26.42    1.90 
  -5   2  -2   15.05    1.06 
   2   5  -2   15.24    1.16 
   2  -5   2   14.38    0.98 
   5   2   2   15.21    1.05 
   5   2   2   15.30    1.09 
  -2  -5  -2   14.24    0.98 
   5  -2  -2   14.87    1.27 
  -5  -2   2   13.47    1.13 
  -5   2  -2   14.20    1.14 
  -5   2  -2   15.00    1.03 
   2  -5   2   15.51    1.38 
   2   5  -2   15.28    1.25 
   2  -5   2   14.19    1.55 
  -2   5   2   15.11    1.10 
  -2   5   2   15.18    1.08 
  -5   2  -2   15.69    1.23 
   5  -2  -2   15.27    1.04 
   5  -2  -2   13.55    1.39 
  -2   5   2   15.61    1.21 
  -2   5   2   14.65    1.11 
  -2  -5  -2   14.38    1.03 
   5  -2  -2   14.50    1.02 
  -5   2  -2   13.79    1.10 
   2  -5   2   15.67    0.98 
  -2   5   2   15.85    1.10 
   5  -2  -2   14.07    1.00 
  -2   5   2   13.92    1.00 
   2   5  -2   16.06    1.31 
   5   2   2   15.38    1.19 
  -2  -5  -2   14.41    1.03 
   5   2   2   15.38    1.00 
   2   5  -2   15.03    1.17 
   2   5  -2   14.12    0.99 
  -5  -2   2   15.26    1.05 
   2   5  -2   13.67    1.13 
   2  -5   2   15.25    1.16 
  -5   2  -2   15.13    1.06 
  -5  -2   2   14.07    1.08 
   5   2   2   15.35    1.27 
  -2  -5  -2   15.37    1.19 
   5  -2  -2   14.20    0.99 
   5   2   2   14.67    1.16 
  -5   2  -2   14.87    1.02 
   2  -5   2   15.72    1.02 
   5  -2  -2   14.29    1.13 
   2   5  -2   15.51    1.14 
  -5  -2   2   14.44    1.25 
  -2  -5  -2   14.41    1.30 
   2   5  -2   14.59    1.10 
   5  -2  -2   14.38    0.99 
   2  -5   2   15.29    1.00 
  -2   5  -2   14.60    1.09 
  -2   5  -2   14.23    1.01 
   2  -5  -2   14.02    1.31 
   2  -5  -2   16.07    1.00 
  -5   2   2   13.72    1.21 
   2   5   2   13.56    1.02 
   5   2  -2   13.55    1.16 
   5   2  -2   14.13    1.07 
   2   5   2   13.42    1.07 
   5   2  -2   14.56    1.15 
  -5  -2  -2   15.00    1.07 
   5   2  -2   13.83    0.99 
   5  -2   2   13.46    1.44 
  -5   2   2   14.80    1.07 
  -2  -5   2   13.77    1.30 
   5   2  -2   13.43    1.04 
  -2  -5   2   14.35    1.05 
  -5   2   2   13.73    1.15 
  -5   2   2   14.00    1.10 
   2   5   2   16.58    1.39 
   5  -2   2   14.12    1.26 
   2  -5  -2   14.12    0.98 
  -2   5  -2   14.79    1.06 
   5  -2   2   15.18    0.99 
   2  -5  -2   15.66    1.04 
  -2  -5   2   15.47    1.05 
  -5  -2  -2   15.76    1.06 
   5  -2   2   15.28    1.16 
  -2   5  -2   14.71    1.11 
   2   5   2   14.35    1.16 
  -5  -2  -2   14.35    1.22 
  -2  -5   2   16.15    1.17 
  -5  -2  -2   14.48    1.15 
   2   5   2   14.17    1.27 
   2   5   2   15.62    1.18 
   2   5   2   12.77    1.16 
   2  -5  -2   16.67    1.10 
   5  -2   2   15.21    1.00 
   2  -5  -2   14.96    1.00 
   5   2  -2   15.61    1.17 
   2  -5  -2   14.74    1.32 
   5  -2   2   15.36    1.03 
   2  -5  -2   14.17    1.12 
  -2   5  -2   14.63    1.19 
  -5  -2  -2   15.19    1.02 
  -2  -5   2   15.37    1.00 
  -2  -5   2   14.22    0.96 
  -5  -2  -2   15.80    1.03 
  -5   2   2   14.14    1.06 
  -5   3  -2    2.71    0.42 
  -5  -3   2    3.60    0.39 
  -5   3  -2    2.88    0.51 
   3  -5   2    2.04    0.59 
  -3  -5  -2    2.34    0.31 
   5  -3  -2    3.21    0.32 
   3   5  -2    3.11    0.50 
   5  -3  -2    2.94    0.44 
   3   5  -2    1.93    0.44 
   5  -3  -2    2.44    0.46 
  -3  -5  -2    1.90    0.28 
  -5  -3   2    2.95    0.38 
  -5  -3   2    2.54    0.40 
  -5  -3   2    2.83    0.34 
  -3  -5  -2    2.25    0.32 
  -3  -5  -2    2.06    0.37 
   3   5  -2    2.93    0.45 
   5   3   2    2.12    0.50 
   3   5  -2    2.91    0.34 
   5  -3  -2    3.09    0.33 
   5   3   2    2.83    0.46 
   3  -5   2    2.20    0.25 
  -5  -3   2    2.29    0.57 
  -3  -5  -2    2.17    0.54 
  -3  -5  -2    2.13    0.27 
   3  -5   2    2.37    0.29 
  -3  -5  -2    2.44    0.52 
   3   5  -2    2.70    0.87 
   5   3   2    2.95    0.36 
  -5  -3   2    2.67    0.47 
   5   3   2    2.43    0.47 
  -3   5   2    2.35    0.38 
   5  -3  -2    2.97    0.70 
  -5   3  -2    2.11    0.35 
  -5   3  -2    2.45    0.33 
  -5   3  -2    1.84    0.47 
   3  -5   2    1.72    0.38 
  -5   3  -2    2.51    0.44 
   3  -5   2    2.27    0.64 
   5  -3  -2    2.54    0.29 
  -3   5   2    2.86    0.46 
   3   5  -2    3.05    0.43 
   5   3   2    1.87    0.44 
   3  -5   2    2.90    0.30 
  -5   3  -2    2.25    0.36 
  -3  -5  -2    2.85    0.43 
   3   5  -2    2.50    0.70 
  -3   5   2    2.62    0.40 
   3  -5   2    2.35    0.37 
  -3   5   2    2.82    0.38 
  -5  -3   2    2.89    0.39 
  -3   5   2    2.10    0.51 
  -3  -5  -2    2.40    0.38 
   5  -3  -2    3.26    0.64 
  -3   5   2    3.10    0.40 
  -3   5   2    2.73    0.34 
   3   5   2    3.18    0.61 
   5   3  -2    2.10    0.46 
   5  -3   2    1.68    0.56 
  -5  -3  -2    2.26    0.28 
   5  -3   2    2.42    0.28 
  -5   3   2    2.64    0.37 
  -5   3   2    2.50    0.38 
  -3   5  -2    2.12    0.30 
   3   5   2    3.11    0.87 
   3   5   2    2.18    0.40 
  -5  -3  -2    2.59    0.49 
  -3  -5   2    2.62    0.26 
   5  -3   2    2.18    0.45 
  -5  -3  -2    3.09    0.34 
  -5  -3  -2    3.11    0.49 
   3  -5  -2    1.98    0.61 
  -3  -5   2    2.39    0.37 
   3  -5  -2    2.62    0.63 
   3  -5  -2    2.20    0.42 
  -3  -5   2    1.69    0.48 
   3  -5  -2    2.49    0.33 
  -5   3   2    2.51    0.41 
   5   3  -2    1.96    0.33 
  -3   5  -2    2.72    0.51 
  -5   3   2    2.54    0.37 
  -3   5  -2    2.75    0.44 
  -5  -3  -2    2.61    0.56 
  -3  -5   2    2.24    0.37 
   3   5   2    1.92    0.59 
   3   5   2    1.79    0.33 
   3   5   2    2.84    0.47 
   3   5   2    1.82    0.45 
   5   3  -2    2.45    0.33 
  -5   3   2    2.29    0.50 
  -3  -5   2    2.13    0.39 
   3  -5  -2    2.80    0.30 
   5   3  -2    2.65    0.44 
   3  -5  -2    2.69    0.43 
  -5   3   2    2.44    0.43 
  -5  -3  -2    2.73    0.34 
   5   3  -2    2.12    0.47 
   5  -3   2    2.65    0.33 
   5  -3   2    2.66    0.31 
   5  -3   2    2.43    0.72 
  -3   5  -2    2.39    0.34 
  -5   3   2    2.81    0.55 
  -3   5  -2    2.52    0.37 
  -5   3   2    2.54    0.37 
  -3   5  -2    2.18    0.37 
  -3   5  -2    2.59    0.40 
  -3  -5   2    2.41    0.60 
  -5  -3  -2    2.89    0.38 
   3  -5  -2    2.63    0.31 
   3  -5  -2    2.71    0.28 
   3  -5  -2    2.95    0.39 
   5   3  -2    2.48    0.47 
   4  -5   2    4.27    0.44 
   4   5  -2    4.22    0.77 
  -5  -4   2    4.67    0.67 
   4  -5   2    3.09    0.86 
   5  -4  -2    3.45    0.45 
  -4   5   2    3.89    0.59 
   5  -4  -2    4.23    0.41 
  -5   4  -2    4.15    0.49 
  -5  -4   2    4.13    0.77 
   4   5  -2    4.95    0.56 
   5   4   2    4.33    0.66 
  -5  -4   2    4.44    0.49 
  -5  -4   2    4.52    0.51 
   4   5  -2    3.68    0.64 
  -5   4  -2    4.65    0.58 
  -4  -5  -2    4.18    0.43 
   4   5  -2    4.18    0.71 
   4  -5   2    3.62    0.89 
   5  -4  -2    3.68    0.61 
  -4   5   2    3.86    0.49 
   5  -4  -2    4.35    0.55 
  -5   4  -2    4.08    0.44 
   4   5  -2    3.72    0.55 
   5   4   2    4.01    0.47 
  -5   4  -2    4.07    0.44 
   4  -5   2    3.81    0.57 
  -4   5   2    3.44    0.43 
  -5   4  -2    4.61    0.75 
  -4  -5  -2    4.52    0.79 
  -4  -5  -2    3.87    0.69 
  -4  -5  -2    4.08    0.43 
  -4  -5  -2    4.71    0.56 
  -4   5   2    3.87    0.44 
  -5  -4   2    3.94    0.38 
  -5   4  -2    4.57    0.74 
  -4   5   2    3.73    0.56 
   5  -4  -2    4.46    0.44 
   5  -4  -2    3.97    0.38 
   5   4   2    4.33    0.61 
  -4   5   2    4.46    0.77 
   5   4   2    3.91    0.69 
  -4  -5  -2    4.38    0.38 
  -5  -4   2    3.55    0.56 
  -5   4  -2    3.76    0.51 
  -4   5   2    3.56    0.56 
  -5   4  -2    4.02    0.60 
  -4  -5  -2    3.97    0.54 
  -4  -5  -2    4.21    0.43 
  -4   5   2    3.73    0.50 
   4  -5   2    4.19    0.40 
   5   4   2    3.79    0.57 
   5  -4  -2    5.21    0.95 
   4  -5   2    4.35    0.53 
   5   4   2    3.19    0.90 
  -5   4  -2    4.34    0.58 
  -4  -5  -2    3.99    0.55 
  -5  -4   2    4.31    0.48 
  -4   5   2    4.58    0.52 
   4  -5   2    4.23    0.38 
   5  -4  -2    4.05    0.81 
   4  -5   2    4.42    0.42 
   4   5  -2    4.26    0.91 
  -4  -5   2    5.02    1.36 
  -5  -4  -2    4.09    0.53 
  -4   5  -2    4.31    0.59 
  -5   4   2    3.36    0.70 
  -4  -5   2    3.92    0.54 
  -5  -4  -2    3.20    0.44 
   5  -4   2    4.50    0.42 
  -4  -5   2    4.49    0.64 
   5   4  -2    4.63    0.50 
   5  -4   2    4.44    0.64 
   5  -4   2    4.13    0.38 
   4  -5  -2    3.89    0.41 
   4   5   2    4.43    0.60 
  -5   4   2    4.34    0.63 
   5   4  -2    4.00    0.57 
  -5   4   2    4.10    0.56 
  -4   5  -2    3.28    0.67 
  -4   5  -2    4.38    0.47 
  -5  -4  -2    3.27    0.68 
  -5   4   2    3.82    0.45 
  -5  -4  -2    4.50    0.45 
   5   4  -2    4.55    0.70 
   5   4  -2    4.28    0.44 
   4  -5  -2    3.39    0.83 
  -4  -5   2    4.27    0.37 
  -5  -4  -2    4.57    0.44 
   4  -5  -2    4.07    0.88 
  -5   4   2    3.83    0.48 
   4  -5  -2    4.01    0.40 
  -5  -4  -2    3.57    0.66 
   4   5   2    3.75    0.65 
   4  -5  -2    4.09    0.39 
  -4   5  -2    4.23    0.43 
   5   4  -2    3.58    0.57 
  -5   4   2    4.52    0.46 
   4  -5  -2    3.78    0.43 
  -5   4   2    3.95    0.52 
  -4   5  -2    3.93    0.53 
  -5  -4  -2    4.28    0.50 
   5  -4   2    5.09    0.91 
   4   5   2    4.31    0.52 
  -4  -5   2    3.92    0.43 
   5   4  -2    4.42    0.64 
   5  -4   2    4.10    0.43 
   5  -4   2    4.21    0.38 
  -4   5  -2    4.67    0.61 
  -5  -4  -2    3.34    0.38 
   4  -5  -2    4.26    0.62 
   4  -5  -2    4.03    0.51 
  -4  -5   2    3.55    0.64 
  -5   4   2    3.99    0.57 
  -4  -5   2    4.90    0.50 
   4   5   2    4.03    0.86 
  -4   5  -2    4.50    0.54 
   5  -4   2    4.78    0.96 
  -5  -4  -2    3.57    0.52 
  -4   5  -2    4.08    0.41 
   4   5   2    4.30    0.88 
  -5   4   2    2.10    0.66 
  -4  -5   2    4.96    0.54 
   4   5   2    4.13    1.03 
  -5  -5   2    0.43    0.30 
   5  -5  -2    0.32    0.13 
  -5  -5   2   -0.11    0.67 
  -5  -5  -2   -1.10    0.67 
  -5  -5   2    0.23    0.74 
  -5   5   2   -0.04    0.21 
   5  -5  -2   -0.06    0.36 
  -5  -5  -2    0.49    0.20 
   5  -5  -2    0.15    0.14 
   5  -5  -2    0.18    0.17 
   5  -5   2   -0.02    0.11 
   5  -5  -2   -0.13    0.24 
  -5   5   2    0.04    0.40 
  -5  -5   2    0.32    0.14 
  -5  -5  -2    0.42    0.38 
  -5  -5   2    0.20    0.26 
   5  -5   2    0.21    0.12 
  -5  -5  -2    0.21    0.18 
   5   5  -2    0.37    0.25 
   5  -5   2    0.34    1.01 
   5   5  -2    0.28    0.47 
   5   5  -2    0.35    0.40 
  -5   5   2    0.41    0.22 
  -5   5  -2    0.12    0.23 
   5  -5  -2   -0.27    0.92 
  -5   5  -2   -0.08    0.45 
  -5   5  -2   -0.13    0.91 
  -5  -5  -2    0.68    0.31 
   5   5   2   -0.49    0.63 
  -5   5  -2    0.35    0.32 
  -5   5  -2    0.13    0.25 
   5  -5   2    0.01    0.49 
   5  -5  -2    0.31    0.47 
   5  -5   2    0.18    0.16 
   5   5   2   -0.03    0.46 
  -5   5   2    0.59    0.26 
  -5   5   2    0.18    0.35 
  -5  -5   2    0.00    0.38 
  -5   5  -2    0.71    0.44 
  -5   5  -2    0.08    0.60 
   5  -5   2   -0.61    1.00 
  -5  -5   2    0.44    0.25 
  -5  -5   2    0.28    0.25 
  -5  -5   2    0.72    0.39 
  -5   5  -2    0.12    0.13 
  -5   5   2    0.25    0.15 
  -5  -5   2    0.36    0.25 
  -5   5   2    0.19    0.27 
  -5  -5  -2    0.06    0.28 
  -5   5   2    0.23    0.64 
  -5  -5  -2    0.03    0.23 
   5  -5  -2    0.26    0.14 
  -5   5  -2    0.04    0.17 
  -5  -5  -2    0.51    0.71 
   5   5  -2    0.63    0.60 
   5   5   2    0.00    0.21 
   5  -5   2    0.00    0.15 
  -5  -5  -2    0.26    0.13 
  -5   5   2    0.12    0.47 
   0   6   2    0.12    0.30 
   0   6   2    0.61    0.21 
  -6   0  -2    0.70    0.39 
   0  -6   2    0.10    0.55 
   0   6   2   -0.02    0.39 
  -6   0   2    0.64    0.21 
   0  -6  -2    0.57    0.16 
   0   6   2    0.42    0.24 
   6   0  -2    0.44    0.27 
   6   0   2    0.31    0.14 
  -6   0  -2    0.59    0.20 
   6   0   2    0.27    0.68 
   0  -6  -2    0.53    0.21 
   0   6  -2    0.78    0.31 
   0   6   2    0.99    0.44 
   0  -6  -2    0.50    0.16 
   6   0   2    0.37    0.17 
   0  -6   2    0.40    0.14 
  -6   0   2    0.16    0.42 
  -6   0   2    0.28    0.15 
   6   0   2    0.48    0.45 
   0   6  -2    0.16    0.26 
  -6   0   2    1.00    0.40 
   0  -6  -2    0.62    0.51 
  -6   0   2    0.73    0.24 
   0  -6   2    0.57    0.16 
   6   0   2    0.40    0.35 
  -6   0   2    0.45    0.25 
   0  -6   2    0.31    0.11 
   0  -6   2    0.35    0.55 
   0   6  -2    0.50    0.36 
   0   6  -2    0.42    0.17 
   0  -6  -2    0.56    0.16 
   0  -6   2    0.27    0.21 
   0  -6  -2    0.74    0.26 
   0  -6  -2    0.14    0.52 
   6   0  -2    0.29    0.37 
  -6   0  -2    0.58    0.22 
   0   6  -2    0.52    0.36 
  -6   0  -2    0.55    0.24 
  -6   0  -2    0.26    0.18 
  -6   0   2    0.01    0.36 
   0   6  -2    0.60    0.15 
   0  -6  -2    0.87    0.53 
   0  -6  -2    0.17    0.22 
   0   6   2    0.68    0.41 
   6   0  -2    0.24    0.40 
   0  -6   2    0.04    0.50 
   6   0   2    0.18    0.26 
  -6   0  -2    0.23    0.16 
   0   6  -2    0.40    0.14 
  -6   0  -2    0.77    0.41 
   6   0  -2    0.51    0.17 
   6   0  -2    0.37    0.21 
   6   0  -2    1.46    0.69 
   0  -6  -2    0.56    0.13 
   0   6  -2    0.97    0.42 
   6   0  -2    0.67    0.21 
   1  -6   2   12.29    1.33 
  -1  -6  -2   12.38    0.82 
   6   1   2   11.55    1.09 
   1   6  -2   11.23    1.08 
  -6  -1   2   11.07    0.83 
  -1   6   2   13.60    1.08 
   1   6  -2   10.89    1.00 
  -6  -1   2   11.72    0.89 
   1  -6   2   11.96    1.33 
   1  -6   2   11.78    0.89 
   1   6  -2   10.81    0.78 
   1   6  -2   11.32    0.96 
  -1   6   2   11.77    0.85 
  -1  -6  -2   11.71    0.88 
  -1  -6  -2   11.23    1.17 
  -1  -6  -2   10.98    1.27 
   6   1   2   10.88    0.84 
   1  -6   2   11.56    0.83 
   1   6  -2   10.85    1.05 
   6  -1  -2   12.24    0.99 
  -6  -1   2   11.94    0.95 
   1   6  -2   10.90    1.15 
  -6  -1   2   11.06    1.07 
   6   1   2   11.31    0.99 
  -6   1  -2   11.18    0.89 
   1  -6   2   11.94    0.81 
   1  -6   2   11.05    0.79 
   1   6  -2   11.01    1.09 
   6  -1  -2   11.98    0.83 
  -6   1  -2   11.42    0.86 
  -1   6   2   11.77    1.16 
  -6   1  -2   11.29    0.91 
   1   6  -2   11.56    0.83 
  -6   1  -2   10.90    1.11 
   1   6  -2   10.49    0.78 
  -1   6   2   11.85    0.95 
  -6  -1   2   11.44    0.88 
  -6   1  -2   11.37    0.85 
   6  -1  -2   12.35    1.20 
   6   1   2   11.70    1.13 
   6  -1  -2   12.93    0.87 
   6  -1  -2   12.48    0.86 
  -1  -6  -2   11.53    0.80 
   6  -1  -2   12.92    1.53 
   6  -1  -2   10.98    1.05 
  -6   1  -2   11.53    1.07 
  -1  -6  -2   10.84    0.78 
  -1  -6  -2   11.44    0.89 
  -1   6   2   12.57    1.00 
  -6  -1   2   10.81    0.92 
  -6   1  -2   10.63    0.85 
  -6   1  -2   11.97    0.99 
   6   1   2   11.16    0.84 
  -1  -6  -2   11.20    0.80 
   1   6   2    9.71    0.99 
   6  -1   2   12.14    0.86 
  -1  -6   2   11.73    1.32 
  -1   6  -2   12.29    0.99 
   1   6   2   11.93    0.99 
   6  -1   2   10.62    1.05 
   1  -6  -2   11.87    0.81 
   1   6   2   11.70    1.11 
  -1   6  -2   10.65    0.80 
  -6   1   2   12.28    0.92 
  -6   1   2   11.43    0.85 
   6   1  -2   11.68    1.13 
  -1  -6   2   11.59    0.82 
  -6   1   2   12.47    1.17 
   6  -1   2   11.47    0.83 
   1  -6  -2   11.86    1.33 
   1  -6  -2   12.63    0.81 
  -1  -6   2   10.98    0.88 
  -6   1   2   11.29    0.94 
  -6   1   2   10.99    1.06 
   1   6   2    9.44    1.03 
   6   1  -2   11.22    0.84 
   6  -1   2   12.30    0.82 
   6   1  -2   11.75    1.35 
  -1   6  -2   11.50    0.98 
   6   1  -2   10.82    0.86 
  -6  -1  -2   11.91    0.91 
  -6  -1  -2   11.34    1.06 
   6  -1   2   10.62    1.18 
  -1  -6   2   11.40    1.31 
  -1  -6   2   11.04    0.78 
   1  -6  -2   11.52    0.90 
  -6  -1  -2   11.16    0.85 
   1  -6  -2   11.80    0.82 
   1  -6  -2   12.26    0.88 
  -1   6  -2   11.24    0.83 
   1   6   2   12.68    1.25 
  -6   1   2   12.56    0.89 
   1   6   2    9.61    1.08 
  -1   6  -2   11.87    1.04 
  -6   1   2   12.41    1.00 
  -1   6  -2   11.04    0.83 
   1  -6  -2   10.84    0.82 
  -6  -1  -2   12.09    0.85 
  -6   1   2   12.38    1.01 
  -6  -1  -2   10.55    0.82 
   6   1  -2   10.67    1.06 
  -6  -1  -2   11.61    0.92 
   1  -6  -2   12.99    1.35 
  -1   6  -2   11.05    1.11 
   6  -2  -2   14.23    0.91 
  -2   6   2   12.17    1.03 
  -2   6   2   12.63    1.06 
  -2   6   2   11.91    1.20 
   2  -6   2   11.66    1.03 
   2   6  -2   11.68    0.86 
   6   2   2    9.50    1.08 
  -6   2  -2   10.77    0.89 
  -6   2  -2    9.78    1.15 
   2  -6   2   10.13    0.80 
   2  -6   2   10.82    1.37 
  -2  -6  -2   11.22    0.83 
   6  -2  -2   13.70    0.87 
   2  -6   2   11.64    0.83 
  -2   6   2   12.75    1.00 
   6   2   2   10.38    0.85 
   6  -2  -2   13.46    1.12 
  -2   6   2   12.23    0.98 
  -6  -2   2   12.92    1.16 
  -6   2  -2   10.96    0.87 
  -6  -2   2   12.09    0.85 
   2   6  -2   11.08    0.95 
   2   6  -2   11.55    0.80 
   6  -2  -2   12.27    1.67 
   2   6  -2   11.16    0.81 
  -2  -6  -2   11.47    0.97 
  -2  -6  -2   12.19    0.85 
  -6  -2   2   12.89    0.90 
  -6  -2   2   13.02    0.90 
  -6   2  -2   10.68    0.92 
  -2   6   2   12.85    0.85 
  -2   6   2   12.48    0.89 
  -6  -2   2   12.38    1.49 
  -6   2  -2   10.40    1.12 
  -6   2  -2    9.51    1.19 
  -2  -6  -2   10.98    0.80 
   2  -6   2   13.40    1.47 
  -2  -6  -2   11.30    0.95 
  -2  -6  -2   11.91    0.83 
   2   6  -2   12.29    1.11 
   6   2   2   10.98    1.18 
   2  -6   2   11.48    0.89 
  -6  -2   2   12.92    0.93 
   6   2   2   10.24    0.87 
   6  -2  -2   14.12    0.90 
   6  -2  -2   13.94    1.33 
   2   6  -2   12.01    1.22 
  -6   2  -2   10.44    0.91 
   6  -2  -2   13.62    0.84 
  -6   2  -2   11.01    0.87 
   2  -6   2   10.27    0.83 
  -2   6   2   12.90    0.85 
  -2  -6  -2   10.81    1.21 
  -6  -2   2   13.11    0.98 
   2   6  -2   11.79    1.37 
  -2  -6  -2   12.19    0.92 
   2   6  -2   12.68    1.07 
   6   2   2   10.28    1.00 
   2   6  -2   11.33    1.12 
  -2  -6   2   13.05    1.39 
  -6   2   2   13.04    0.91 
  -2  -6   2   11.15    0.96 
  -6  -2  -2   10.51    0.84 
   6   2  -2   12.88    1.02 
   6  -2   2    9.93    0.80 
   2   6   2   10.55    1.36 
  -2   6  -2   11.55    0.98 
  -2   6  -2   10.06    1.18 
   6   2  -2   11.83    1.15 
   2  -6  -2   14.21    1.43 
   6   2  -2   13.06    1.14 
  -2   6  -2   10.87    1.01 
  -2   6  -2   10.26    0.82 
  -6  -2  -2   11.08    1.10 
   6  -2   2   10.68    0.87 
   2  -6  -2   12.33    1.43 
   2   6   2   11.06    1.11 
  -2  -6   2   13.34    1.18 
   2  -6  -2   13.00    0.86 
  -6  -2  -2   10.46    0.89 
  -6   2   2   14.00    1.06 
   2  -6  -2   13.51    0.84 
  -2  -6   2   11.30    0.85 
  -2   6  -2    9.84    0.84 
   2  -6  -2   13.33    0.93 
  -6  -2  -2   10.20    0.93 
   2   6   2   11.19    1.02 
   6  -2   2    9.48    1.27 
  -6  -2  -2   10.51    1.16 
  -2   6  -2   11.26    0.96 
   6  -2   2    9.90    0.82 
   2  -6  -2   12.96    1.07 
  -2   6  -2   10.62    0.82 
  -6   2   2   12.86    1.18 
  -2  -6   2   11.08    0.80 
  -2  -6   2   11.15    0.93 
   2  -6  -2   12.88    0.84 
  -6   2   2   13.19    0.91 
   6  -2   2   10.25    1.64 
  -6   2   2   12.72    1.35 
  -2   6  -2   10.33    1.01 
  -6   2   2   12.79    0.95 
   6   2  -2   13.54    1.18 
   6  -2   2   10.26    0.83 
   6   2  -2   12.85    0.88 
  -2  -6   2   12.62    1.20 
  -6   2   2   12.40    0.99 
   6  -2   2    9.92    1.09 
  -6   2   2   12.67    0.96 
  -6   2   2   13.98    0.92 
  -6  -2  -2   10.46    0.86 
   6   2  -2   12.36    0.90 
   2   6   2   11.20    1.21 
  -6  -2  -2   11.03    0.86 
  -3   6   2    6.83    0.71 
  -6   3  -2    6.94    0.62 
   6  -3  -2    6.49    0.57 
   6   3   2    7.58    1.10 
  -6   3  -2    6.93    0.71 
  -6   3  -2    7.60    0.69 
  -3  -6  -2    6.49    0.72 
   3  -6   2    7.60    0.68 
  -3  -6  -2    6.71    0.71 
   6   3   2    7.73    0.81 
   3  -6   2    6.97    0.54 
  -6   3  -2    6.73    0.89 
  -3   6   2    7.02    1.08 
  -3   6   2    6.13    0.64 
   6   3   2    6.88    1.04 
  -6   3  -2    7.38    0.68 
   3  -6   2    6.31    1.10 
   3   6  -2    6.27    1.15 
  -6  -3   2    6.07    0.56 
   6  -3  -2    6.55    0.61 
  -3   6   2    6.87    0.58 
  -3  -6  -2    6.21    0.53 
  -6  -3   2    6.76    0.75 
  -3   6   2    6.40    0.59 
  -6   3  -2    7.48    0.75 
  -6   3  -2    6.62    0.61 
   6  -3  -2    7.14    1.15 
  -3  -6  -2    6.96    0.59 
  -3  -6  -2    6.06    0.68 
  -3   6   2    6.91    0.88 
  -3   6   2    8.27    0.68 
  -6  -3   2    6.68    0.63 
   3   6  -2    6.56    1.02 
   6   3   2    6.75    0.92 
   6  -3  -2    6.45    0.61 
   3  -6   2    9.21    1.54 
  -6   3  -2    6.91    1.05 
  -3  -6  -2    5.94    0.98 
   3  -6   2    7.83    0.58 
  -6   3  -2    6.54    0.84 
  -3   6   2    7.69    0.86 
  -3   6   2    7.58    0.76 
   6  -3  -2    6.72    0.92 
  -6  -3   2    6.11    0.62 
  -6  -3   2    6.10    0.82 
   6   3   2    7.77    0.64 
  -3  -6  -2    5.75    0.87 
  -6  -3   2    6.78    0.66 
   3   6  -2    7.41    0.95 
   6   3   2    6.95    0.70 
   3  -6   2    7.52    0.58 
  -3  -6  -2    5.94    0.56 
  -3  -6  -2    6.23    0.60 
  -6  -3   2    5.26    0.90 
   6  -3  -2    8.89    1.31 
   6  -3  -2    6.96    0.56 
   3   6  -2    7.19    0.77 
   3  -6   2    6.74    0.85 
   6  -3   2    7.48    0.56 
   6  -3   2    7.52    0.94 
   3   6   2    7.20    0.76 
   3   6   2    7.46    1.24 
  -6  -3  -2    7.65    1.08 
  -6   3   2    5.83    0.61 
   6  -3   2    6.99    0.54 
   3  -6  -2    7.31    0.55 
  -6   3   2    6.24    0.64 
   3  -6  -2    6.39    1.05 
  -3   6  -2    6.82    0.74 
  -6   3   2    6.37    0.75 
   3  -6  -2    7.15    0.67 
  -6  -3  -2    6.85    0.57 
  -3  -6   2    7.33    0.73 
  -6  -3  -2    7.37    0.61 
  -6   3   2    6.19    0.92 
  -6  -3  -2    6.82    0.62 
  -6   3   2    6.84    0.84 
  -3   6  -2    8.38    0.76 
   6  -3   2    8.06    0.63 
  -3  -6   2    6.88    0.91 
  -6  -3  -2    6.73    0.69 
  -3   6  -2    6.71    0.61 
   6   3  -2    5.96    0.58 
  -6   3   2    5.27    0.85 
  -3   6  -2    7.55    0.73 
  -6  -3  -2    7.14    0.98 
   6  -3   2    8.11    1.13 
  -3  -6   2    5.15    0.95 
   6   3  -2    5.95    1.02 
  -6  -3  -2    7.23    0.67 
   3  -6  -2    6.61    0.57 
  -6   3   2    6.62    0.63 
  -3   6  -2    6.97    0.57 
   3   6   2    8.01    1.12 
   3  -6  -2    7.03    0.83 
   6   3  -2    7.02    0.64 
   6  -3   2    6.51    1.24 
  -3   6  -2    7.01    0.80 
  -6   3   2    5.30    0.67 
   3   6   2    5.97    0.95 
  -3   6  -2    6.67    1.00 
  -3  -6   2    6.33    0.74 
  -3  -6   2    7.10    0.54 
   6   3  -2    6.46    0.79 
  -3  -6   2    7.41    0.60 
  -3   6  -2    6.74    0.56 
   6   3  -2    6.64    1.01 
   3  -6  -2    6.85    1.12 
   6   3  -2    4.99    0.78 
   6  -3   2    7.44    0.58 
   3  -6  -2    7.42    0.58 
   6   4   2    0.22    0.52 
  -4  -6  -2    0.21    0.33 
   6  -4  -2    0.58    0.15 
  -6  -4   2    0.75    0.82 
   4  -6   2    0.37    1.05 
  -6  -4   2    0.52    0.25 
  -6  -4   2    0.14    0.35 
   6  -4  -2    0.38    0.15 
  -6   4  -2    1.09    0.52 
  -4   6   2    0.25    0.23 
   4  -6   2    0.51    0.22 
  -4   6   2    0.76    0.23 
  -4  -6  -2    0.67    0.36 
   4   6  -2    1.16    1.00 
   4   6  -2   -0.05    0.59 
  -4  -6  -2    0.59    0.82 
  -6  -4   2    0.61    0.31 
   6   4   2    0.74    0.29 
   4  -6   2    0.77    0.37 
  -6  -4   2    0.71    0.72 
  -4  -6  -2    0.64    0.14 
  -4   6   2    0.52    0.17 
   6   4   2    0.46    0.20 
  -6  -4   2    0.58    0.17 
   4  -6   2    0.54    0.15 
   4   6  -2    0.29    0.30 
  -4   6   2    0.48    0.51 
  -4   6   2    0.50    0.30 
   4   6  -2    0.58    0.62 
  -6  -4   2    0.33    0.24 
  -6   4  -2    0.67    0.22 
  -4   6   2    0.80    0.70 
   6   4   2    1.18    0.74 
  -4  -6  -2    0.63    0.23 
  -6   4  -2    0.25    0.36 
  -4  -6  -2    0.83    0.24 
   6  -4  -2    1.13    1.33 
   4  -6   2    0.32    0.24 
   4  -6   2   -0.21    1.11 
   4  -6   2    0.77    0.17 
  -4  -6  -2    0.62    0.28 
   6  -4  -2    0.33    0.94 
  -4   6   2    0.78    0.29 
   6  -4  -2    0.83    0.52 
   4  -6   2    0.51    0.49 
  -4  -6  -2    0.57    0.16 
  -6   4  -2    0.54    0.24 
   6  -4  -2    0.54    0.20 
  -4  -6  -2    0.53    0.33 
  -6   4  -2    0.77    0.84 
   6  -4  -2    0.64    0.19 
  -6   4  -2    0.59    0.27 
  -6   4  -2    1.03    0.67 
   6   4   2    0.10    0.71 
  -6  -4   2    0.50    0.18 
   6   4   2   -0.66    1.18 
  -4  -6  -2    0.75    0.77 
  -4   6   2    0.44    0.37 
  -6   4  -2    0.54    0.37 
   4   6   2    0.36    1.01 
  -6  -4  -2    0.83    0.31 
  -4  -6   2    0.70    0.19 
   4  -6  -2    0.62    0.20 
  -4  -6   2    0.17    0.36 
  -6  -4  -2    0.94    0.21 
   6   4  -2    0.34    0.53 
   6  -4   2    0.54    1.23 
   4  -6  -2    0.55    0.22 
  -6   4   2    0.46    0.69 
  -4   6  -2    0.66    0.24 
   4  -6  -2    0.83    0.49 
  -4   6  -2    0.52    0.17 
   6  -4   2    0.82    0.17 
  -4   6  -2    0.48    0.31 
  -4   6  -2    0.69    0.35 
   6  -4   2    0.67    0.19 
   6   4  -2    0.43    0.71 
   6   4  -2    0.44    0.22 
  -6  -4  -2    1.00    0.24 
  -6  -4  -2   -0.11    0.66 
   6  -4   2    0.69    0.22 
   4   6   2    0.08    0.66 
  -6   4   2    0.58    0.56 
  -6   4   2    0.38    0.26 
   4  -6  -2    0.93    0.94 
  -6   4   2    0.22    0.39 
  -6  -4  -2    0.44    0.65 
   4  -6  -2    0.66    0.35 
  -6  -4  -2    0.57    0.30 
   4   6   2    0.57    0.30 
   6   4  -2    0.51    0.46 
  -6   4   2    1.64    1.16 
  -6   4   2    0.25    0.24 
  -6   4   2    0.66    0.38 
   4   6   2    1.23    0.69 
  -4   6  -2   -0.34    0.60 
   6   4  -2   -0.02    0.63 
  -6   4   2    0.46    0.24 
   6  -4   2    1.15    0.54 
  -4  -6   2    1.27    0.88 
  -4   6  -2    0.61    0.22 
  -4  -6   2    1.00    0.38 
   4  -6  -2   -0.85    1.02 
  -4   6  -2    0.70    0.49 
   4  -6  -2    0.66    0.18 
  -4  -6   2    0.74    0.21 
  -6   4   2    0.61    0.30 
  -6   4   2    0.59    0.19 
  -4  -6   2    0.70    0.17 
   6  -4   2    0.87    0.19 
   6  -4   2   -0.03    0.99 
  -4  -6   2    0.33    0.23 
  -4   6  -2    0.54    0.20 
  -6   5  -2    3.17    0.48 
  -5  -6  -2    3.91    0.39 
  -5  -6  -2    4.34    0.56 
  -6  -5   2    4.15    0.42 
   5   6  -2    4.16    0.56 
  -5   6   2    3.42    0.61 
   6  -5  -2    3.37    0.45 
  -6   5  -2    3.42    0.57 
  -5  -6  -2    4.56    0.52 
   5  -6   2    3.94    0.48 
   5   6  -2    2.83    0.32 
  -5   6   2    2.85    0.32 
  -6  -5   2    4.21    0.45 
  -6   5  -2    4.68    0.69 
   5  -6   2    4.81    0.45 
  -6   5  -2    3.19    0.74 
   5   6  -2    2.05    0.94 
   6  -5  -2    2.32    1.45 
   6   5   2    2.68    0.46 
  -6  -5   2    3.93    0.54 
  -5  -6  -2    4.14    0.38 
   6  -5  -2    3.39    0.40 
   6   5   2    2.98    1.08 
  -5   6   2    2.52    0.48 
   6   5   2    2.12    0.70 
   6  -5  -2    3.13    0.37 
  -5   6   2    3.07    0.38 
   5  -6   2    1.95    1.56 
  -6   5  -2    3.71    0.46 
  -5  -6  -2    4.13    0.61 
  -5   6   2    3.23    0.77 
  -5  -6  -2    4.18    0.52 
  -6   5  -2    3.90    0.41 
   5  -6   2    4.33    0.39 
   5  -6   2    4.45    0.40 
  -5  -6  -2    3.19    0.52 
   5  -6   2    4.21    0.80 
   6  -5  -2    3.58    0.80 
   6  -5  -2    3.62    0.44 
   6  -5  -2    3.94    0.43 
   6   5   2    2.88    0.32 
  -5  -6  -2    4.04    0.65 
  -6   5  -2    3.19    0.68 
  -6   5  -2    3.79    0.47 
  -5   6  -2    3.68    0.55 
   6  -5   2    3.60    0.38 
   5   6   2    3.86    0.55 
  -6  -5  -2    3.41    0.50 
  -5  -6   2    3.15    0.41 
  -6   5   2    3.60    0.40 
   6   5  -2    4.44    1.03 
  -6   5   2    3.43    0.53 
   5   6   2    3.80    0.33 
   5   6   2    6.23    1.19 
  -5  -6   2    3.26    0.38 
   6   5  -2    3.39    0.33 
  -5   6  -2    3.87    0.44 
  -6   5   2    4.31    0.66 
   5  -6  -2    3.24    0.48 
   5  -6  -2    2.90    0.37 
   6  -5   2    3.49    0.78 
   6  -5   2    3.97    0.44 
   5  -6  -2    3.24    0.36 
   5  -6  -2    3.55    1.37 
  -6   5   2    3.02    0.51 
  -5  -6   2    3.58    0.40 
   6  -5   2    3.70    0.38 
   6  -5   2    4.09    0.49 
  -5  -6   2    3.02    0.42 
  -6  -5  -2    4.16    0.55 
   6   5  -2    4.73    0.82 
  -5   6  -2    4.00    0.58 
  -5   6  -2    3.74    0.78 
   6  -5   2    3.89    0.44 
  -5   6  -2    4.99    0.69 
   6   5  -2    4.05    0.53 
  -6  -5  -2    3.49    0.36 
  -6   5   2    3.63    0.53 
   5  -6  -2    2.75    0.39 
  -6  -5  -2    3.51    0.57 
  -5  -6   2    2.15    0.59 
  -6   5   2    3.29    0.35 
   5  -6  -2    2.77    0.76 
  -6   5   2    3.00    0.82 
  -6  -5  -2    3.89    0.49 
   5  -6  -2    3.05    0.44 
  -5  -6   2    2.70    0.45 
  -6   5   2    2.39    0.62 
  -5   6  -2    3.78    0.46 
  -5   6  -2    4.62    0.41 
  -6  -5  -2    3.12    0.38 
  -5  -6   2    3.46    0.68 
   6  -6   2   32.42    2.08 
  -6  -6   2   30.64    2.27 
  -6   6  -2   34.00    2.15 
  -6   6   2   33.30    2.14 
  -6   6  -2   33.82    2.21 
   6  -6  -2   34.15    2.31 
  -6  -6  -2   34.20    2.25 
   6  -6   2   32.04    2.10 
  -6   6   2   28.23    2.20 
   6   6  -2   32.86    2.25 
  -6   6  -2   33.45    2.22 
  -6  -6   2   33.57    2.16 
  -6   6  -2   32.23    2.34 
   6  -6  -2   29.43    2.22 
  -6  -6  -2   33.03    2.17 
  -6  -6  -2   34.28    2.07 
   6  -6   2   34.21    2.18 
  -6  -6   2   34.61    2.12 
  -6  -6   2   32.28    2.11 
  -6  -6  -2   32.55    2.11 
  -6   6  -2   31.54    2.56 
   6   6   2   33.29    2.05 
  -6   6  -2   34.43    2.11 
  -6   6   2   31.74    2.12 
  -6   6   2   25.98    3.39 
   6  -6   2   32.77    2.17 
   6  -6  -2   32.80    2.20 
   6  -6   2   33.23    2.18 
   6  -6   2   31.73    2.12 
  -6   6   2   31.19    2.36 
  -6   6  -2   32.60    2.14 
   6  -6  -2   30.13    2.09 
  -6  -6  -2   32.98    2.08 
  -6  -6   2   33.17    2.15 
   6   6  -2   33.02    2.21 
  -6  -6  -2   34.09    2.06 
  -6   6   2   32.08    2.28 
   6  -6  -2   30.96    2.11 
   6  -6   2   33.19    2.15 
   6   6  -2   32.97    2.06 
  -6   6  -2   32.91    2.30 
   6   6   2   33.86    2.20 
   6  -6  -2   32.16    2.19 
   6   6   2   33.84    2.24 
   6  -6   2   33.22    2.11 
  -6   6  -2   29.26    2.18 
   6  -6  -2   33.45    2.22 
   6  -6  -2   33.81    2.15 
   6  -6  -2   32.24    2.07 
  -7   0  -2    4.60    0.51 
  -7   0  -2    4.85    0.59 
   0   7  -2    4.47    0.77 
   7   0   2    5.23    0.50 
   7   0  -2    5.07    0.49 
   0   7  -2    4.80    0.86 
   7   0   2    5.13    0.47 
   0  -7   2    4.73    0.47 
   0  -7   2    5.11    0.61 
  -7   0   2    4.64    0.48 
   0  -7   2    3.86    1.02 
   7   0  -2    4.01    0.41 
  -7   0   2    4.74    1.24 
  -7   0   2    4.91    0.59 
  -7   0  -2    4.94    0.50 
   0  -7  -2    4.67    0.46 
   0  -7   2    5.46    1.09 
  -7   0  -2    4.45    1.11 
   0   7  -2    4.82    0.51 
   0   7  -2    6.21    0.90 
  -7   0  -2    5.18    0.59 
   7   0   2    4.64    1.19 
   0   7  -2    4.66    0.81 
  -7   0   2    4.49    0.54 
   0  -7   2    5.12    0.41 
  -7   0   2    4.62    0.63 
   7   0  -2    4.82    0.88 
   0  -7  -2    4.79    0.59 
   0  -7  -2    4.71    0.40 
   7   0  -2    4.07    0.73 
   0  -7  -2    6.22    1.12 
  -7   0   2    3.80    0.82 
  -7   0   2    4.37    0.54 
   7   0   2    4.10    0.54 
  -7   0  -2    4.86    0.45 
   0   7  -2    5.88    0.85 
   0  -7  -2    4.80    0.47 
   0   7  -2    4.53    0.43 
   0   7   2    6.02    0.89 
   0   7   2    4.90    0.63 
   0   7  -2    4.80    0.44 
   0   7   2    5.93    0.97 
  -7   0   2    4.69    0.43 
   0   7   2    4.94    0.80 
   7   0   2    3.92    0.90 
   7   0  -2    4.38    0.73 
   0   7  -2    5.15    0.84 
  -7   0  -2    5.87    0.92 
   7   0   2    4.76    0.76 
  -7   0   2    4.53    0.45 
   7   0  -2    4.66    0.47 
   7   0   2    4.44    0.42 
   0  -7  -2    4.33    0.99 
  -1  -7  -2    2.73    0.42 
  -7  -1   2    2.42    0.41 
   7   1   2    1.67    0.58 
   1  -7   2    2.21    0.57 
   7   1   2    2.29    0.53 
  -1  -7  -2    2.24    0.33 
   1  -7   2    3.49    1.03 
  -7  -1   2    2.36    0.37 
  -7   1  -2    1.91    0.70 
   1   7  -2    2.22    0.65 
   1   7  -2    3.51    0.87 
   1  -7   2    2.12    0.41 
  -1  -7  -2    2.71    0.92 
  -1  -7  -2    2.20    0.27 
  -1   7   2    2.31    0.68 
  -7  -1   2    2.52    0.44 
   7  -1  -2    2.11    0.27 
   7  -1  -2    2.36    0.32 
  -1  -7  -2    2.21    0.32 
  -7  -1   2    2.05    0.33 
   1   7  -2    2.31    0.32 
   7   1   2    1.95    0.37 
  -7   1  -2    2.46    0.40 
  -7   1  -2    2.38    0.41 
   7  -1  -2    2.09    0.37 
  -7  -1   2    1.71    0.42 
  -7   1  -2    2.08    0.37 
   7  -1  -2    2.35    0.61 
  -1   7   2    1.61    0.35 
   7   1   2    1.91    0.77 
   1  -7   2    2.21    0.33 
  -1  -7  -2    2.18    0.38 
   1  -7   2    2.32    0.26 
  -7  -1   2    1.62    0.69 
  -7  -1   2    2.22    0.68 
  -7   1  -2    2.18    0.38 
   1   7  -2    2.55    0.34 
   1   7  -2    2.59    0.66 
   7  -1  -2    2.49    0.82 
   7   1   2    2.74    0.35 
   7   1   2    2.38    0.38 
  -7   1  -2    2.28    0.57 
  -7   1  -2    2.54    0.41 
  -7  -1   2    2.37    0.46 
   1   7  -2    1.64    0.44 
  -1   7   2    2.33    0.44 
  -1   7   2    2.21    0.71 
   1  -7   2    2.36    0.32 
  -1  -7  -2    1.13    0.86 
   1  -7   2    2.12    0.94 
  -7   1  -2    2.37    0.68 
  -7   1  -2    2.68    0.33 
  -1   7   2    2.24    0.54 
   7  -1  -2    2.32    0.35 
  -7  -1  -2    1.99    0.73 
  -1   7  -2    2.09    0.76 
  -1   7  -2    2.15    0.33 
  -1   7  -2    2.43    0.32 
  -7  -1  -2    2.52    0.69 
   7   1  -2    2.40    0.52 
  -1   7  -2    2.07    0.27 
   7   1  -2    2.35    0.36 
  -7  -1  -2    2.58    0.43 
  -7  -1  -2    2.69    0.42 
   7  -1   2    2.39    0.45 
  -1  -7   2    1.92    0.90 
   1   7   2    2.59    0.50 
   1   7   2    2.80    0.69 
   7  -1   2    2.38    0.90 
   1  -7  -2    1.97    0.38 
  -7   1   2    1.94    0.70 
  -1   7  -2    2.62    0.36 
  -7   1   2    1.24    0.69 
   7  -1   2    2.21    1.22 
   7  -1   2    2.33    0.36 
  -7   1   2    2.54    0.39 
  -7   1   2    1.98    0.59 
   7   1  -2    2.30    0.34 
   1   7   2    1.45    0.63 
  -7   1   2    2.34    0.38 
   7  -1   2    1.88    0.61 
   7  -1   2    2.55    0.28 
   7   1  -2    2.64    0.42 
  -7   1   2    2.24    0.42 
  -7   1   2    2.10    0.42 
   7   1  -2    2.29    0.75 
  -1   7  -2    2.61    0.55 
  -7  -1  -2    2.47    0.41 
   1  -7  -2    2.09    0.97 
  -7  -1  -2    2.74    0.45 
   1  -7  -2    2.54    0.28 
  -1   7  -2    2.54    0.51 
  -1  -7   2    2.29    0.42 
   1   7   2    2.48    0.83 
  -7  -1  -2    2.54    0.37 
  -1  -7   2    1.86    0.93 
   7  -1   2    2.63    0.32 
  -7   1   2    2.71    0.35 
   7   1  -2    1.32    0.59 
  -1   7  -2    2.34    0.67 
   1  -7  -2    2.04    0.92 
  -1  -7   2    2.39    0.26 
  -1  -7   2    2.77    0.37 
  -1   7  -2    2.91    0.66 
   1  -7  -2    2.38    0.33 
  -7   1   2    2.20    0.54 
   1  -7  -2    2.22    0.35 
  -7  -1  -2    2.70    0.32 
  -7   1   2    2.47    0.28 
  -7  -2   2    8.99    1.22 
  -7  -2   2    6.84    0.59 
   7   2   2    6.01    0.60 
   7  -2  -2    7.17    0.55 
  -2  -7  -2    6.53    0.53 
  -2   7   2    6.49    0.83 
  -2  -7  -2    6.83    0.64 
   7  -2  -2    7.56    0.59 
  -2   7   2    6.97    0.73 
  -7   2  -2    5.75    1.08 
   2  -7   2    7.05    0.59 
  -7   2  -2    6.93    0.82 
   7  -2  -2    7.12    0.60 
  -2  -7  -2    6.30    0.63 
   7   2   2    5.68    1.07 
   7   2   2    6.16    0.92 
   2  -7   2    6.91    0.54 
  -2   7   2    8.64    1.13 
   7   2   2    6.49    0.92 
  -7   2  -2    5.79    0.66 
  -7   2  -2    6.50    0.57 
  -7  -2   2    7.75    0.69 
  -2   7   2    7.18    1.05 
  -7   2  -2    4.37    0.93 
  -2   7   2    7.74    0.90 
  -2  -7  -2    4.89    1.17 
  -7  -2   2    7.54    0.75 
  -2  -7  -2    6.83    0.52 
  -7   2  -2    6.44    0.72 
  -7  -2   2    6.96    0.80 
   2  -7   2    6.66    0.72 
   2  -7   2    6.89    0.59 
   7  -2  -2    7.21    0.63 
   2  -7   2    6.43    1.25 
   2   7  -2    6.23    0.80 
   2   7  -2    6.30    0.97 
   2  -7   2    6.64    0.86 
   7  -2  -2    6.31    1.14 
   2   7  -2    6.02    0.51 
  -7   2  -2    7.12    0.98 
  -7   2  -2    6.59    0.64 
   2   7  -2    6.10    1.45 
   7   2   2    4.75    0.68 
  -2   7   2    6.85    0.53 
  -7   2  -2    6.96    0.65 
  -2   7   2    5.30    0.67 
  -7  -2   2    7.24    0.60 
   7  -2  -2    5.95    0.85 
   7  -2  -2    7.25    0.65 
  -7   2   2    6.37    0.86 
   7   2  -2    7.84    0.91 
   7  -2   2    6.71    0.56 
  -2  -7   2    6.55    0.53 
   7   2  -2    5.84    0.89 
   7  -2   2    6.65    0.55 
  -7   2   2    8.08    0.68 
  -7   2   2    7.29    0.90 
  -2   7  -2    8.95    1.24 
   7   2  -2    7.02    0.62 
  -7  -2  -2    6.85    0.56 
   2   7   2    5.85    0.93 
  -7  -2  -2    6.89    0.63 
  -2   7  -2    7.05    0.55 
  -7  -2  -2    6.46    0.60 
  -7  -2  -2    6.88    0.65 
   2  -7  -2    6.90    0.97 
  -7   2   2    6.88    1.00 
  -2  -7   2    6.03    1.19 
  -2   7  -2    6.60    0.63 
  -7   2   2    6.84    1.04 
   7   2  -2    6.46    0.73 
   2  -7  -2    5.93    1.24 
  -2   7  -2    6.78    1.10 
  -2   7  -2    7.95    0.90 
   7   2  -2    7.20    0.62 
   2   7   2    9.08    1.75 
   7  -2   2    5.13    0.88 
  -7  -2  -2    7.36    1.01 
  -2   7  -2    7.14    0.57 
   2   7   2    6.80    0.78 
  -7   2   2    6.59    0.63 
   2  -7  -2    7.12    0.60 
   7   2  -2    7.03    1.07 
   7  -2   2    6.09    1.63 
   2  -7  -2    6.82    0.54 
  -7  -2  -2    6.93    0.79 
  -2   7  -2    8.11    0.80 
  -7   2   2    7.05    0.66 
   2  -7  -2    7.07    0.72 
  -7   2   2    7.35    0.79 
   2  -7  -2    6.20    0.57 
  -2  -7   2    7.46    0.95 
   7  -2   2    5.37    1.19 
   7  -2   2    6.82    0.63 
   7  -3  -2    2.61    0.30 
   7  -3  -2    3.33    0.41 
  -3   7   2    3.40    0.76 
  -3   7   2    3.20    0.60 
  -3  -7  -2    3.02    0.47 
  -7   3  -2    3.97    0.95 
   3  -7   2    2.47    0.29 
   3   7  -2    2.93    0.54 
  -3  -7  -2    2.87    0.52 
  -7   3  -2    3.55    0.38 
  -3   7   2    2.57    0.36 
   3  -7   2    3.85    1.44 
  -3   7   2    2.91    0.42 
   7   3   2    3.27    0.69 
  -7  -3   2    3.84    0.53 
   3  -7   2    2.97    0.37 
  -7  -3   2    1.74    0.88 
   3   7  -2    1.35    0.80 
  -7   3  -2    2.75    0.47 
  -3  -7  -2    2.24    0.30 
   7  -3  -2    2.08    0.73 
  -3  -7  -2    3.16    0.49 
  -3   7   2    2.75    0.47 
  -7   3  -2    3.00    0.44 
   7  -3  -2    1.96    1.35 
   3   7  -2    1.68    1.16 
  -7   3  -2    2.56    0.88 
  -3  -7  -2    0.99    1.01 
   7   3   2    2.85    0.41 
  -7  -3   2    2.51    0.41 
   7  -3  -2    2.30    0.39 
  -3  -7  -2    2.58    0.41 
  -3   7   2    1.99    0.88 
  -7   3  -2    2.72    0.52 
  -7   3  -2    2.80    0.44 
  -3  -7  -2    2.66    0.30 
   7   3   2    2.77    0.70 
   7   3   2    3.71    0.51 
   7   3   2    3.17    0.41 
  -7  -3   2    2.44    0.37 
   7   3   2    2.38    1.07 
  -7  -3   2    3.21    0.50 
  -7  -3   2    2.51    0.34 
   7  -3  -2    2.79    0.33 
   3  -7   2    2.45    0.64 
   3  -7   2    2.77    0.37 
   3   7  -2    3.16    0.82 
   7  -3  -2    2.50    0.40 
   3  -7   2    2.47    0.41 
   7  -3  -2    3.12    0.39 
  -7  -3  -2    3.52    0.44 
   7  -3   2    2.17    1.61 
   7   3  -2    2.61    0.41 
   7   3  -2    2.01    0.41 
   3   7   2    1.87    1.00 
  -7  -3  -2    3.05    0.46 
   7  -3   2    3.56    0.50 
  -3   7  -2    2.64    0.86 
  -3   7  -2    2.29    0.68 
  -7  -3  -2    1.70    0.82 
  -3  -7   2    1.21    1.14 
   3  -7  -2    2.86    0.41 
  -7  -3  -2    3.05    0.39 
   7  -3   2    2.59    0.70 
   3  -7  -2    3.77    1.25 
   7  -3   2    3.21    0.33 
   3  -7  -2    3.28    0.50 
  -3  -7   2    3.32    0.33 
  -7   3   2    2.83    0.55 
   3  -7  -2    2.76    0.31 
  -3   7  -2    2.34    0.37 
   3   7   2    3.24    0.91 
  -3   7  -2    2.56    0.51 
  -7   3   2    1.92    0.57 
  -3   7  -2    2.28    0.38 
  -3   7  -2    2.34    0.38 
  -7   3   2    1.79    0.85 
  -7  -3  -2    4.46    0.62 
   7   3  -2    2.57    0.39 
  -7  -3  -2    3.35    0.34 
   3   7   2    3.13    0.58 
  -7  -3  -2    3.00    0.50 
   7   3  -2    2.13    0.73 
   3  -7  -2    2.68    0.37 
  -3   7  -2    2.54    0.32 
   3   7   2    3.31    1.24 
  -3  -7   2    2.94    0.44 
  -3   7  -2    2.74    0.56 
  -7   3   2    3.06    0.38 
  -3  -7   2    2.69    0.52 
   7  -3   2    3.16    0.39 
   7  -3   2    2.74    0.40 
  -7   3   2    2.27    0.40 
  -7   3   2    3.15    0.77 
   7  -3   2    3.20    0.42 
  -7   3   2    2.67    0.51 
   3  -7  -2    2.17    0.63 
  -7   3   2    2.72    0.47 
   7  -3   2    2.71    0.32 
  -7   3   2    2.48    0.40 
   4   7  -2    2.64    0.98 
   7  -4  -2    3.60    0.43 
   4  -7   2    2.92    0.35 
   7  -4  -2    3.11    0.45 
   4   7  -2    0.48    1.46 
  -4  -7  -2    2.07    0.58 
  -4   7   2    3.02    0.37 
   7   4   2    3.03    0.39 
  -7   4  -2    2.56    0.33 
   7  -4  -2    3.68    0.44 
  -7  -4   2    3.34    0.40 
  -4  -7  -2    3.17    0.46 
  -4   7   2    3.78    0.70 
  -7   4  -2    3.10    0.50 
  -7   4  -2    2.45    0.45 
  -7   4  -2    2.56    0.50 
  -7   4  -2    2.05    0.81 
  -7   4  -2    2.85    0.45 
  -4   7   2    3.77    0.60 
  -4  -7  -2    3.01    0.33 
   7  -4  -2    3.72    0.38 
   7   4   2    2.89    0.43 
   7   4   2    2.83    0.43 
   4  -7   2    2.67    0.42 
  -7   4  -2    2.20    0.58 
   4   7  -2    3.36    0.55 
  -7  -4   2    3.07    0.39 
   4  -7   2    3.40    0.79 
  -7   4  -2    2.33    0.60 
  -4  -7  -2    3.01    0.33 
  -7   4  -2    2.70    0.36 
   4  -7   2    2.81    0.38 
   4  -7   2    2.65    0.43 
   4  -7   2    2.64    0.38 
   7   4   2    2.94    0.81 
   7  -4  -2    3.71    0.35 
  -7  -4   2    4.06    0.54 
   7  -4  -2    3.62    0.90 
  -7   4  -2    2.48    0.36 
  -4   7   2    3.34    0.32 
   4  -7   2    2.99    0.33 
  -7   4  -2    2.82    0.45 
  -4   7   2    3.56    0.86 
   4   7  -2    2.92    0.30 
  -4  -7  -2    3.61    0.36 
  -7  -4   2    3.55    0.39 
  -4  -7   2    2.75    0.60 
  -7  -4  -2    2.68    0.38 
   7  -4   2    3.29    0.43 
   4  -7  -2    2.60    0.57 
  -7  -4  -2    3.43    0.56 
   7  -4   2    3.21    0.40 
   7  -4   2    2.56    0.36 
  -4   7  -2    2.48    0.42 
   7  -4   2    2.75    0.34 
  -7   4   2    3.07    0.65 
  -4   7  -2    3.27    0.54 
   4  -7  -2    3.53    0.83 
   7  -4   2    2.78    0.42 
  -7   4   2    3.61    0.54 
  -7  -4  -2    2.50    0.34 
   4   7   2    3.09    0.31 
   7   4  -2    3.61    0.46 
  -4   7  -2    3.10    0.41 
   4   7   2    1.38    1.47 
  -4   7  -2    2.88    0.35 
   7  -4   2    2.24    0.35 
  -4  -7   2    3.12    0.34 
   7  -4   2    2.86    0.31 
  -7  -4  -2    3.73    0.55 
   4  -7  -2    3.55    0.41 
   7   4  -2    2.55    1.11 
  -4   7  -2    2.89    0.41 
   4  -7  -2    2.78    0.46 
  -7   4   2    4.14    0.73 
  -4   7  -2    2.12    0.78 
   7  -4   2    2.86    0.43 
  -4   7  -2    2.76    0.36 
  -7   4   2    3.25    0.33 
   4   7   2    3.25    0.56 
   4  -7  -2    3.58    0.41 
  -4  -7   2    3.33    0.39 
  -4  -7   2    3.42    0.52 
  -7  -4  -2    3.10    0.35 
  -4  -7   2    3.53    0.58 
  -7  -4  -2    3.36    0.48 
   4  -7  -2    2.99    0.42 
   4   7   2    3.77    1.02 
  -4   7  -2    2.38    0.32 
   4  -7  -2    3.20    0.36 
  -7   4   2    3.57    0.41 
  -7  -4  -2    2.76    0.46 
   7  -4   2    3.23    0.88 
  -4   7  -2    2.72    0.58 
   7   4  -2    3.34    0.80 
  -7  -4  -2    2.57    0.30 
  -7   4   2    2.92    0.44 
  -7   5  -2    0.02    0.94 
  -5   7   2   -0.19    0.90 
  -7   5  -2    0.55    0.26 
   7   5   2    0.27    0.15 
   5  -7   2    0.18    0.17 
   7  -5  -2    0.47    0.19 
  -5  -7  -2    0.23    0.14 
   5  -7   2    0.04    0.14 
   5   7  -2    0.28    0.12 
  -5   7   2    0.08    0.25 
   5  -7   2    0.36    0.14 
   5   7  -2    0.21    0.11 
  -5  -7  -2    0.83    0.68 
  -5   7   2    0.36    1.04 
  -7   5  -2    0.36    0.15 
  -5  -7  -2    0.32    0.16 
  -5  -7  -2    0.08    0.14 
  -5  -7  -2    0.18    0.11 
   5   7  -2    0.29    0.28 
  -5  -7  -2    0.26    0.10 
  -7   5  -2    0.43    0.34 
  -7  -5   2    0.02    0.26 
   7  -5  -2    0.52    0.28 
   5   7  -2    0.30    0.21 
   5  -7   2    0.29    0.14 
   7  -5  -2    0.26    0.15 
   7   5   2    0.37    0.23 
  -5   7   2    0.22    0.15 
  -7  -5   2    0.06    0.11 
  -7   5  -2    0.08    0.66 
   5  -7   2    0.15    0.20 
   5  -7   2    0.23    0.26 
   7  -5  -2    0.55    0.22 
  -5   7   2    0.18    0.30 
   5  -7   2    0.24    0.17 
  -7   5  -2    0.36    0.15 
  -7  -5   2    0.27    0.11 
   7  -5  -2    0.27    0.12 
   7   5   2    0.33    0.12 
   7  -5  -2    0.51    0.18 
  -7   5  -2    0.54    0.38 
   7  -5  -2    0.16    0.12 
   5  -7   2    0.34    0.12 
  -5   7   2    0.26    0.14 
  -7  -5   2    0.12    0.12 
  -7  -5   2    0.13    0.18 
  -7   5  -2   -0.64    0.84 
   7  -5  -2    0.19    0.14 
  -7   5  -2    0.29    0.26 
  -7   5  -2    0.26    0.17 
  -7  -5   2    0.27    0.18 
  -5  -7   2    0.18    0.11 
   7  -5   2    0.23    0.31 
   5  -7  -2    0.35    0.13 
   7  -5   2    0.20    0.17 
   5  -7  -2    0.11    0.20 
  -5  -7   2    0.14    0.14 
  -7  -5  -2    0.26    0.12 
   5   7   2    0.33    0.26 
   7  -5   2    0.33    0.13 
  -7  -5  -2    0.37    0.28 
  -5   7  -2    0.20    0.15 
  -7   5   2    0.39    0.13 
   7   5  -2    0.31    0.22 
   7   5  -2    0.16    0.10 
   7   5  -2    0.12    0.15 
   5   7   2    0.47    0.19 
   7  -5   2    0.26    0.15 
   5  -7  -2    0.34    0.13 
  -7   5   2    0.20    0.13 
  -5   7  -2    0.22    0.13 
   5   7   2    0.26    0.11 
   5  -7  -2    0.44    0.21 
  -5  -7   2    0.22    0.11 
   7   5  -2    0.11    0.10 
  -7  -5  -2    0.40    0.21 
  -5   7  -2    0.20    0.13 
  -5  -7   2    0.07    0.11 
  -7   5   2    0.13    0.19 
  -5  -7   2    0.37    0.18 
  -7  -5  -2    0.53    0.30 
  -7   5   2    0.16    0.24 
  -5   7  -2   -0.24    0.86 
   7  -5   2    0.21    0.18 
   5   7   2    0.22    0.11 
  -7  -5  -2    0.24    0.10 
  -5   7  -2    0.24    0.23 
   7  -5   2    0.24    0.15 
  -5  -7   2    0.48    0.67 
  -5   7  -2    0.20    0.23 
   5  -7  -2    0.27    0.16 
  -7   5   2    0.25    0.15 
  -7  -5  -2    0.45    0.15 
  -7   5   2    0.16    0.29 
  -7  -5  -2   -0.29    0.51 
   7  -5   2    0.54    0.17 
   5  -7  -2    0.26    0.12 
   5  -7  -2    0.30    0.28 
   7  -5   2    0.28    0.12 
  -5   7  -2    0.60    0.36 
  -6  -7  -2    4.20    0.42 
  -6   7   2    2.71    0.53 
  -6   7   2    3.88    1.27 
   7   6   2    3.18    0.47 
  -7   6  -2    3.16    0.54 
  -7  -6   2    3.77    0.34 
  -6  -7  -2    4.28    0.37 
  -7  -6   2    3.30    0.42 
  -6  -7  -2    4.05    0.33 
   7  -6  -2    3.64    0.50 
   7  -6  -2    3.05    0.35 
   6   7  -2    2.60    0.31 
  -7  -6   2    3.17    0.35 
   6   7  -2    2.93    0.42 
   7  -6  -2    3.27    0.35 
  -7  -6   2    3.85    0.43 
  -7   6  -2    4.23    0.40 
   7   6   2    3.26    0.33 
   7  -6  -2    2.85    0.37 
  -6   7   2    2.87    0.35 
  -7   6  -2    4.02    0.38 
   6   7  -2    2.27    0.45 
  -7  -6   2    3.94    0.43 
   7   6   2    3.91    0.41 
   7  -6  -2    2.94    0.46 
   6  -7   2    4.51    0.49 
  -7   6  -2    3.88    0.84 
   7  -6  -2    2.74    0.44 
   6  -7   2    4.58    0.49 
  -6  -7  -2    3.93    0.43 
   6  -7   2    3.96    0.40 
  -7  -6   2    3.57    0.34 
   6  -7   2    4.26    0.36 
   7  -6  -2    2.75    0.34 
   7  -6  -2    2.76    0.39 
  -6   7   2    3.40    0.48 
  -6   7   2    3.02    0.35 
   7  -6   2    4.24    0.45 
   6  -7  -2    2.82    0.36 
  -6   7  -2    4.17    0.38 
   6   7   2    5.11    0.56 
  -7   6   2    3.45    0.49 
  -7  -6  -2    3.21    0.42 
   6  -7  -2    3.19    0.46 
   7  -6   2    3.89    0.46 
  -7  -6  -2    3.57    0.35 
  -6   7  -2    4.09    0.64 
  -7  -6  -2    3.11    0.39 
   6  -7  -2    2.63    0.39 
  -6  -7   2    2.76    0.32 
   7  -6   2    4.66    0.50 
  -7   6   2    2.60    0.51 
   7  -6   2    4.01    0.39 
   7  -6   2    4.25    0.37 
   7   6  -2    3.30    0.34 
  -6  -7   2    3.18    0.40 
  -6   7  -2    3.15    0.81 
   7  -6   2    4.09    0.36 
   6   7   2    4.15    0.35 
  -7  -6  -2    3.61    0.50 
   7  -6   2    4.05    0.40 
  -7   6   2    3.22    0.37 
  -6  -7   2    3.24    0.33 
  -7  -6  -2    4.18    0.70 
   7   6  -2    3.57    0.32 
   7   6  -2    3.65    0.42 
  -7  -6  -2    3.77    0.32 
  -7   6   2    3.53    0.36 
   7  -6   2    3.40    0.38 
   7   6  -2    3.19    0.49 
   7   7  -2   29.88    1.91 
   7  -7  -2   28.67    1.81 
   7  -7  -2   27.71    1.84 
  -7  -7   2   28.66    1.74 
   7   7  -2   29.65    1.74 
  -7  -7  -2   25.33    1.71 
  -7   7   2   26.54    1.97 
  -7  -7  -2   27.32    1.68 
  -7  -7  -2   27.16    1.80 
  -7   7  -2   25.71    1.76 
   7  -7   2   25.15    1.99 
  -7   7   2   28.90    1.77 
   7  -7   2   24.68    1.80 
   7   7   2   26.77    1.79 
   7  -7   2   24.72    1.72 
   7  -7   2   24.67    1.75 
  -7   7   2   28.42    1.84 
   7   7   2   27.68    1.72 
  -7  -7   2   28.12    1.72 
   7   7  -2   28.76    1.70 
   7  -7   2   26.19    1.80 
   7  -7   2   24.05    1.76 
  -7  -7   2   29.17    1.81 
   7  -7   2   24.07    1.72 
   7   7   2   26.33    1.86 
   7  -7  -2   28.76    1.77 
  -7  -7  -2   27.27    1.74 
   7  -7  -2   30.63    1.84 
   7  -7   2   26.98    1.83 
   7  -7  -2   28.87    1.74 
  -7   7  -2   24.60    1.97 
   7  -7   2   24.95    1.78 
  -7   7  -2   27.25    1.73 
   7   7  -2   29.24    1.81 
   0   8  -2    2.76    0.55 
  -8   0  -2    3.32    0.52 
   8   0   2    3.02    0.49 
   0   8   2    3.12    1.14 
   0  -8   2    2.66    0.41 
   8   0   2    3.18    0.37 
  -8   0  -2    3.16    0.45 
   0   8  -2    2.75    0.30 
  -8   0  -2    3.89    0.88 
   8   0  -2    2.70    0.42 
   8   0  -2    2.16    0.42 
   0   8   2    2.48    0.51 
   0  -8   2    2.57    0.41 
  -8   0   2    2.68    0.48 
   0   8  -2    2.91    0.28 
   0   8  -2    3.78    1.03 
  -8   0   2    2.39    0.37 
   0  -8   2    3.18    0.45 
  -8   0  -2    2.87    0.47 
   0  -8  -2    2.66    0.41 
   8   0  -2    3.12    0.41 
   8   0   2    3.20    0.40 
  -8   0  -2    2.85    0.37 
   8   0  -2    2.05    1.20 
   8   0   2    3.22    0.34 
   0  -8   2    3.16    0.31 
  -8   0  -2    2.90    0.43 
   0   8  -2    2.03    0.71 
   8   0   2    3.68    0.51 
   0  -8  -2    2.33    0.52 
   0   8   2    2.62    0.27 
   8   0  -2    2.51    0.37 
   8   0   2    2.96    0.47 
   0   8   2    2.97    0.79 
   0  -8  -2    2.51    0.31 
  -8   0   2    2.66    0.43 
   0  -8   2    3.01    0.55 
   0   8   2    2.58    0.30 
   8   0   2    1.77    0.82 
   0  -8  -2    3.12    0.44 
  -8   0   2    3.11    0.50 
  -8   0   2    2.84    0.43 
  -8   0  -2    2.36    0.46 
  -1   8   2    0.56    0.14 
  -1  -8  -2    1.09    0.30 
   1  -8   2    0.81    0.73 
  -8  -1   2    0.89    0.20 
  -8  -1   2    1.09    0.33 
   8   1   2    1.01    0.30 
  -8   1  -2    0.74    0.22 
   1  -8   2    0.77    0.28 
   8   1   2    0.98    0.23 
   8  -1  -2    0.77    0.80 
  -1   8   2    0.65    0.24 
  -8   1  -2    0.78    0.27 
   8  -1  -2    0.40    0.18 
   8  -1  -2    0.79    0.22 
   8   1   2    0.99    0.28 
  -8   1  -2    0.78    0.22 
  -1  -8  -2    0.54    0.42 
  -1   8   2    0.60    0.60 
  -8   1  -2    0.45    0.35 
  -8  -1   2    0.95    0.33 
  -8  -1   2    0.80    0.22 
  -1   8   2    0.88    0.97 
  -8   1  -2    1.10    0.76 
  -8  -1   2    0.68    0.37 
   1  -8   2    0.80    0.18 
   8   1   2    1.02    0.27 
   8   1   2    0.93    0.31 
  -8   1  -2    1.11    0.39 
  -8  -1   2    0.66    0.24 
   8   1   2    0.84    0.23 
   8  -1  -2    0.65    0.18 
  -1   8   2    1.10    0.40 
   8   1   2    1.51    0.82 
  -1  -8  -2    0.97    0.19 
  -8   1  -2    0.93    0.22 
  -8  -1   2   -0.27    0.43 
   1  -8   2    0.67    0.26 
   1   8  -2    0.69    0.68 
   1   8  -2    0.88    0.38 
  -8   1  -2    1.06    0.29 
   8  -1  -2    0.63    0.23 
   1   8  -2    0.95    1.09 
  -1  -8  -2    0.69    0.27 
  -8   1  -2    0.94    0.33 
   1  -8   2    0.66    0.44 
  -8  -1  -2    1.01    0.31 
   8   1  -2    0.63    0.29 
  -8   1   2    0.54    0.25 
   8   1  -2    0.96    0.28 
   1  -8  -2    0.63    0.42 
  -1  -8   2    0.85    0.24 
  -1   8  -2   -0.84    0.85 
   1   8   2    0.87    0.72 
  -8  -1  -2    0.11    0.36 
   8  -1   2    1.05    0.20 
  -1  -8   2    0.86    0.18 
  -8  -1  -2    0.97    0.25 
  -8  -1  -2    1.14    0.23 
   1  -8  -2    0.89    0.26 
   8  -1   2    1.00    0.25 
   1  -8  -2    0.48    0.65 
   1   8   2    0.82    1.19 
  -1   8  -2    0.85    0.17 
  -1  -8   2    0.82    0.27 
   1  -8  -2    0.69    0.26 
   8   1  -2    0.81    0.59 
  -1   8  -2    0.72    0.25 
  -8   1   2    0.79    0.37 
  -8  -1  -2    1.04    0.36 
  -8   1   2    0.87    0.24 
  -8   1   2    0.89    0.21 
   1  -8  -2    0.59    0.22 
   1  -8  -2    0.63    0.22 
   1   8   2    0.91    0.37 
   8  -1   2    1.03    0.29 
   8  -1   2    1.97    0.79 
  -8   1   2    0.64    0.30 
  -8  -1  -2    0.84    0.19 
  -8   1   2    0.59    0.29 
  -8  -1  -2    1.02    0.28 
   1  -8  -2    0.50    0.15 
  -1  -8   2    1.28    0.47 
   8  -1   2    0.97    0.22 
   8  -1   2    1.09    0.25 
  -1   8  -2    0.20    0.53 
   8   1  -2    0.78    0.22 
   8   1  -2    0.96    0.24 
  -8   1   2    0.51    0.42 
   8  -1   2    0.80    0.19 
  -1   8  -2    1.10    0.39 
   8  -1   2    0.81    0.21 
  -1   8  -2    0.87    0.15 
   8   1  -2    0.61    0.84 
   8  -1   2    0.90    0.26 
  -8  -1  -2    0.63    0.25 
  -8  -2   2    6.41    0.69 
   8   2   2    5.57    0.57 
   2  -8   2    6.31    0.97 
  -8   2  -2    6.32    0.66 
  -2   8   2    5.97    0.52 
  -2   8   2    5.79    1.19 
  -2   8   2    5.85    0.50 
  -8  -2   2    5.74    0.68 
  -2  -8  -2    6.76    0.61 
   2   8  -2    6.43    0.95 
  -8   2  -2    5.56    0.53 
   8  -2  -2    5.61    0.50 
   2   8  -2    7.14    1.19 
   8  -2  -2    6.32    0.52 
  -8  -2   2    6.46    0.55 
  -2   8   2    5.45    0.65 
  -2   8   2    5.96    0.48 
   8  -2  -2    6.45    0.58 
   2  -8   2    5.75    0.47 
  -8   2  -2    6.00    0.64 
   2   8  -2    6.02    0.48 
  -2   8   2    5.76    0.96 
  -2   8   2    6.31    0.73 
  -8  -2   2    6.32    0.52 
   8  -2  -2    6.75    0.56 
   8  -2  -2    4.16    1.00 
   8  -2  -2    5.64    0.56 
   8   2   2    5.53    0.52 
  -2   8   2    5.93    0.81 
   2  -8   2    5.12    0.62 
   2  -8   2    5.35    0.57 
  -8   2  -2    5.04    0.75 
  -8   2  -2    6.13    0.81 
   8   2   2    5.61    0.56 
   8   2   2    5.42    0.69 
   2   8  -2    5.72    0.48 
  -2  -8  -2    7.41    0.94 
  -2  -8  -2    5.95    0.62 
  -8  -2   2    7.62    0.78 
   8  -2  -2    6.35    0.63 
  -2   8   2    5.71    0.46 
  -2  -8  -2    5.89    0.47 
   2  -8   2    5.51    0.64 
   2   8  -2    7.16    0.73 
  -2  -8  -2    6.12    0.61 
  -2  -8  -2    5.40    0.43 
  -8   2  -2    4.11    1.04 
   2  -8   2    6.40    0.57 
   2  -8   2    5.39    0.49 
  -8   2  -2    6.14    0.85 
   2  -8   2    5.84    0.48 
  -2  -8  -2    5.63    0.47 
   2   8  -2    6.34    1.64 
  -8   2  -2    5.69    0.57 
   2  -8   2    5.81    0.91 
   8   2   2    4.68    1.00 
  -8   2  -2    5.71    0.51 
   8  -2  -2    6.37    0.61 
  -8  -2   2    6.01    0.49 
  -8   2  -2    6.01    0.64 
  -2   8  -2    5.52    1.08 
  -8  -2  -2    5.94    0.63 
  -2   8  -2    5.55    0.48 
   8   2  -2    6.89    1.12 
  -8   2   2    5.42    0.69 
  -8   2   2    5.71    0.85 
  -2   8  -2    5.68    1.18 
   2  -8  -2    5.99    0.48 
  -2  -8   2    5.53    0.56 
   2   8   2    4.72    1.64 
   8  -2   2    5.73    0.50 
  -2   8  -2    5.97    0.48 
   2   8   2    5.89    0.48 
   2   8   2    3.79    1.05 
  -8  -2  -2    6.21    0.63 
  -2   8  -2    5.71    0.50 
   8  -2   2    6.55    0.64 
  -8  -2  -2    5.62    0.74 
   2  -8  -2    5.98    0.84 
   2  -8  -2    5.90    0.50 
   2  -8  -2    6.84    0.63 
  -8  -2  -2    6.00    0.51 
  -8  -2  -2    6.19    0.54 
   2  -8  -2    5.43    0.96 
   8  -2   2    6.19    0.61 
   8  -2   2    5.21    0.49 
  -8  -2  -2    5.49    0.80 
   2   8   2    6.10    0.68 
  -2   8  -2    6.05    0.49 
  -8  -2  -2    5.87    0.59 
  -2  -8   2    5.53    0.47 
   2  -8  -2    5.92    0.48 
   8   2  -2    6.74    0.60 
   8   2  -2    6.54    0.59 
  -2  -8   2    5.76    0.65 
  -8   2   2    5.87    0.53 
   8  -2   2    5.63    1.05 
  -2  -8   2    6.73    0.96 
   8   2  -2    4.39    0.66 
  -8  -2  -2    5.86    0.49 
  -2  -8   2    5.59    0.46 
   2  -8  -2    6.33    0.56 
   8  -2   2    5.92    0.54 
   2   8   2    6.36    0.82 
   2  -8  -2    5.81    0.59 
  -8   2   2    6.89    0.57 
   8  -2   2    6.10    0.59 
   8   2  -2    6.03    0.48 
  -2   8  -2    6.32    0.92 
   2   8   2    5.88    0.47 
  -8   2   2    6.23    0.52 
   8   2  -2    5.98    0.54 
  -8   2   2    5.58    0.72 
   8   2  -2    5.54    1.04 
  -2  -8   2    6.17    0.52 
   2  -8  -2    5.71    0.65 
   8  -2   2    5.95    0.53 
  -3  -8  -2    2.16    0.35 
  -3  -8  -2    2.26    0.26 
   8   3   2    1.76    0.29 
   3  -8   2    2.23    0.27 
   3  -8   2    2.07    0.24 
  -8   3  -2    1.96    1.07 
   3  -8   2    2.91    0.55 
  -8   3  -2    2.24    0.46 
   8  -3  -2    2.00    0.27 
  -8   3  -2    1.93    0.37 
  -3   8   2    2.10    0.45 
  -8   3  -2    1.95    0.29 
   8  -3  -2    2.25    0.48 
  -3   8   2    1.97    0.26 
  -3   8   2    2.02    0.26 
   8  -3  -2    1.76    0.46 
  -8   3  -2    1.78    0.29 
  -8  -3   2    2.30    0.29 
   3  -8   2    2.10    0.39 
  -8   3  -2    2.23    0.34 
  -8   3  -2    1.72    0.68 
   3   8  -2    2.96    1.64 
  -8  -3   2    2.12    0.35 
  -3  -8  -2    2.34    0.22 
  -3  -8  -2    2.34    0.30 
   8  -3  -2    1.78    0.35 
   3   8  -2    1.74    0.23 
   8  -3  -2    1.95    0.26 
  -8   3  -2    1.98    0.37 
   3  -8   2    2.22    0.41 
  -8  -3   2    2.26    0.37 
   3   8  -2    1.91    0.25 
  -3   8   2    2.19    0.83 
  -8  -3   2    2.09    0.26 
   8   3   2    1.59    0.35 
  -3   8   2    2.04    0.24 
  -8   3  -2    1.99    0.63 
   8   3   2    1.68    0.37 
  -3  -8  -2    2.10    0.39 
   3   8  -2    1.72    0.37 
   8   3   2    1.69    0.33 
   3  -8   2    2.25    0.66 
   8   3   2    2.03    0.35 
  -3   8   2    2.64    1.13 
   8  -3  -2    2.08    0.33 
   3  -8   2    2.06    0.33 
   3   8  -2    2.29    0.53 
  -3  -8  -2    2.94    0.61 
   8  -3  -2    2.11    0.31 
  -3  -8   2    1.37    0.24 
  -3   8  -2    1.97    0.27 
  -8   3   2    2.15    0.30 
  -8   3   2    1.79    0.72 
   3  -8  -2    2.00    0.38 
  -8  -3  -2    1.87    0.37 
   3   8   2    2.60    1.89 
  -8   3   2    2.20    0.30 
  -3   8  -2    1.99    0.26 
  -3   8  -2    2.12    0.49 
  -3  -8   2    1.74    0.61 
  -3  -8   2    1.72    0.25 
  -3  -8   2    1.81    0.27 
   3   8   2    1.94    0.24 
  -3  -8   2    1.60    0.32 
   3  -8  -2    1.66    0.36 
   8  -3   2    2.70    0.36 
   8   3  -2    2.79    0.38 
   3   8   2    2.42    1.68 
   8   3  -2    2.69    0.90 
   3   8   2    2.20    0.52 
  -8  -3  -2    1.75    0.27 
   3  -8  -2    1.73    0.34 
  -8  -3  -2    1.98    0.31 
   3   8   2    2.30    0.26 
   8   3  -2    2.31    0.41 
  -8  -3  -2    1.76    0.34 
  -3   8  -2    2.79    0.99 
   8  -3   2    1.97    0.26 
   8  -3   2    1.72    0.28 
   8  -3   2    1.82    0.26 
   3  -8  -2    2.02    0.49 
   8   3  -2    2.20    0.32 
   8   3  -2    2.11    0.41 
   3  -8  -2    2.07    0.28 
  -8   3   2    2.30    0.43 
  -8   3   2    2.19    0.35 
   8  -3   2    1.89    0.46 
  -8  -3  -2    2.00    0.37 
  -3   8  -2    2.88    0.78 
   8  -3   2    2.13    0.33 
  -8  -3  -2    1.88    0.25 
   3  -8  -2    2.03    0.27 
   3   8   2    2.30    0.41 
   3  -8  -2    2.09    0.59 
  -3   8  -2    2.48    0.26 
  -3   8  -2    2.20    0.28 
   3  -8  -2    1.94    0.26 
  -3   8  -2    1.78    0.28 
   8  -3   2    1.81    0.42 
  -4   8   2    3.42    0.35 
  -8  -4   2    3.52    0.44 
   8  -4  -2    4.18    0.45 
   8   4   2    3.33    0.45 
   4  -8   2    3.35    0.33 
   4   8  -2    3.15    0.32 
  -8   4  -2    3.03    0.51 
  -4  -8  -2    3.50    0.34 
  -8   4  -2    2.91    0.36 
  -4   8   2    4.27    0.89 
   4  -8   2    3.36    0.46 
  -4   8   2    3.39    0.36 
  -8  -4   2    3.87    0.36 
   8  -4  -2    3.84    0.50 
  -4  -8  -2    3.24    0.30 
   4   8  -2    3.65    1.17 
  -8   4  -2    3.04    0.79 
   8  -4  -2    3.99    0.37 
   4  -8   2    3.26    0.35 
  -4  -8  -2    3.13    0.38 
   4   8  -2    2.89    0.31 
   8  -4  -2    3.71    0.50 
   8   4   2    2.98    0.50 
   8   4   2    3.23    0.38 
  -8  -4   2    3.40    0.60 
   4  -8   2    3.59    0.34 
  -8   4  -2    3.58    0.77 
   8  -4  -2    3.63    0.36 
   8   4   2    2.74    0.44 
   8  -4  -2    3.46    0.36 
   4  -8   2    3.65    0.48 
  -4   8   2    3.38    0.33 
  -4  -8  -2    3.21    0.33 
  -4   8   2    3.94    0.64 
  -8  -4   2    3.45    0.36 
  -8  -4   2    3.89    0.34 
  -4  -8  -2    3.45    0.52 
  -4   8   2    3.28    0.49 
   4   8  -2    3.24    0.56 
  -8   4  -2    2.76    0.51 
  -8   4  -2    3.52    0.40 
  -8   4  -2    3.08    0.36 
   8  -4  -2    3.76    0.39 
   4  -8   2    3.61    0.42 
   4   8  -2    3.31    0.49 
  -4   8  -2    3.80    0.78 
  -4   8  -2    3.40    0.35 
   4  -8  -2    3.61    0.34 
   4  -8  -2    3.63    0.37 
   8  -4   2    3.21    0.35 
   8  -4   2    3.40    0.62 
  -8  -4  -2    3.19    0.32 
  -4  -8   2    2.88    0.31 
  -8  -4  -2    2.76    0.37 
  -4   8  -2    4.08    0.57 
  -8   4   2    3.55    0.43 
  -8   4   2    3.53    0.38 
  -8   4   2    4.10    0.50 
  -4  -8   2    2.68    0.49 
  -8   4   2    3.66    0.37 
   4  -8  -2    3.58    0.34 
   8  -4   2    3.23    0.33 
   8  -4   2    3.10    0.37 
   4   8   2    3.19    0.31 
  -8  -4  -2    2.91    0.43 
   4  -8  -2    3.20    0.48 
   8  -4   2    3.76    0.44 
  -4   8  -2    3.31    0.34 
   8   4  -2    3.90    0.47 
   4   8   2    3.08    1.16 
   8  -4   2    3.40    0.41 
   4  -8  -2    4.05    0.45 
   4  -8  -2    3.98    0.44 
   8   4  -2    3.60    0.55 
  -8  -4  -2    2.82    0.55 
   8   4  -2    3.90    0.33 
  -8   4   2    3.75    0.37 
   4   8   2    3.31    0.32 
  -4  -8   2    3.17    0.34 
   4   8   2    4.24    0.62 
   8   4  -2    3.84    0.42 
  -8  -4  -2    3.21    0.36 
  -4  -8   2    3.30    0.37 
  -8   4   2    3.82    0.56 
  -4   8  -2    3.28    0.36 
   4  -8  -2    3.95    0.54 
  -8   4   2    2.84    0.74 
   8  -4   2    3.17    0.49 
   4   8   2    3.67    0.49 
  -4  -8   2    3.20    0.44 
   8  -4   2    3.32    0.37 
  -4   8  -2    2.92    0.57 
  -8   5  -2    0.42    0.21 
  -5  -8  -2    0.63    0.13 
   8  -5  -2    0.64    0.21 
  -8  -5   2    0.28    0.58 
   5  -8   2    0.64    0.21 
   5   8  -2    0.55    0.13 
  -5  -8  -2    0.48    0.14 
   5  -8   2    0.61    0.25 
   8  -5  -2    0.28    0.18 
  -8   5  -2    0.51    0.19 
   8  -5  -2    0.59    0.27 
   8   5   2    0.42    0.25 
   8   5   2    0.45    0.12 
   5   8  -2    0.39    0.21 
   8   5   2    0.42    0.24 
   8  -5  -2    0.44    0.25 
  -8  -5   2    0.33    0.21 
   5   8  -2    0.44    0.13 
   8   5   2    0.66    0.35 
   8  -5  -2    0.62    0.17 
   5  -8   2    0.57    0.19 
  -8  -5   2    0.43    0.18 
  -5  -8  -2    0.60    0.61 
   8  -5  -2    0.47    0.14 
  -5   8   2    0.50    0.23 
  -8   5  -2    0.18    0.37 
   8  -5  -2    0.50    0.19 
  -8   5  -2    0.56    0.35 
  -5   8   2    0.30    0.13 
  -5   8   2    0.55    0.49 
  -5   8   2    0.61    0.25 
  -8   5  -2    1.08    0.99 
  -8  -5   2    0.39    0.13 
  -5  -8  -2    0.41    0.19 
  -5  -8  -2    0.55    0.20 
  -5   8   2    0.00    1.00 
  -8  -5   2    0.36    0.14 
   5  -8   2    0.62    0.18 
  -5  -8   2    0.41    0.14 
   5   8   2    0.44    0.38 
   8   5  -2    0.59    0.21 
   5   8   2    0.64    0.24 
  -5   8  -2    0.62    0.34 
  -5  -8   2    0.39    0.22 
  -5   8  -2    0.67    0.42 
  -8  -5  -2    0.66    0.24 
  -5   8  -2   -0.01    1.04 
   5  -8  -2    0.40    0.14 
   5   8   2    0.50    0.13 
  -8  -5  -2    0.37    0.18 
  -5  -8   2    0.43    0.13 
  -8   5   2    0.59    0.23 
   5  -8  -2    0.50    0.14 
  -8  -5  -2   -0.74    0.55 
   8  -5   2    0.65    0.17 
   8  -5   2    0.30    0.16 
   8  -5   2    0.36    0.17 
   8  -5   2    0.44    0.20 
   5  -8  -2    0.12    0.18 
   5  -8  -2    0.35    0.19 
  -8  -5  -2    0.30    0.22 
   8  -5   2    0.42    0.14 
  -8   5   2    0.51    0.35 
   5  -8  -2    0.43    0.18 
   5   8   2    0.62    0.13 
   8   5  -2    0.47    0.26 
   8  -5   2    0.62    0.15 
   5  -8  -2    0.50    0.23 
   8  -5   2    0.37    0.17 
   8   5  -2    0.56    0.35 
   8   5  -2    0.71    0.15 
  -8  -5  -2    0.49    0.13 
  -8   5   2    0.49    0.16 
  -8   5   2    1.17    0.98 
   8  -5   2    0.77    0.32 
   8  -6  -2    1.83    0.23 
  -8  -6   2    1.26    0.27 
   8  -6  -2    1.51    0.25 
   8   6   2    2.85    0.39 
   8  -6  -2    1.62    0.30 
  -6  -8  -2    1.53    0.26 
  -8  -6   2    1.84    0.23 
  -8   6  -2    2.44    0.28 
   6  -8   2    1.67    0.22 
  -8  -6   2    1.72    0.23 
  -8  -6   2    1.63    0.30 
   8  -6  -2    1.79    0.34 
  -6   8   2    2.34    0.37 
   8  -6  -2    1.68    0.25 
  -6  -8  -2    2.24    0.25 
  -6   8   2    2.10    0.48 
   6  -8   2    1.50    0.25 
  -8   6  -2    2.17    0.48 
   6  -8   2    1.59    0.32 
   6   8  -2    2.95    0.45 
   8  -6  -2    1.59    0.27 
  -6   8  -2    1.27    0.46 
  -8   6   2    1.74    0.26 
   8  -6   2    1.92    0.25 
   8   6  -2    1.41    0.30 
  -8   6   2    1.45    0.42 
   6   8   2    1.32    0.33 
   8  -6   2    2.26    0.27 
   6  -8  -2    2.57    0.29 
   8  -6   2    2.28    0.28 
  -8   6   2    2.51    0.39 
   8  -6   2    2.65    0.33 
   8  -6   2    2.34    0.35 
   6  -8  -2    2.49    0.38 
   6   8   2    1.74    0.22 
  -6   8  -2    1.72    0.24 
   8  -6   2    2.17    0.27 
   8   6  -2    1.31    0.31 
   6   8   2    2.51    0.33 
   8   6  -2    1.84    0.28 
   8  -6   2    1.86    0.37 
   8  -6   2    2.23    0.24 
  -6   8  -2    1.56    0.24 
   6  -8  -2    2.05    0.33 
  -8  -6  -2    2.76    0.39 
   6  -8  -2    2.57    0.42 
   7  -8   2    3.40    0.35 
  -8  -7   2    4.58    0.43 
   7  -8   2    3.27    0.41 
   7  -8   2    3.39    0.32 
  -7  -8  -2    4.04    0.43 
  -7  -8  -2    4.42    0.35 
   8  -7  -2    3.65    0.32 
  -7   8   2    3.81    0.34 
  -8   7  -2    4.13    0.67 
   8   7   2    5.17    0.47 
  -8  -7   2    4.40    0.33 
   8   7   2    3.49    0.65 
   8  -7  -2    4.01    0.38 
   8  -7  -2    3.02    0.40 
  -7   8   2    4.08    0.44 
   7  -8   2    2.95    0.33 
   8  -7  -2    3.53    0.36 
  -7   8   2    3.85    0.63 
   7   8  -2    4.83    0.50 
   8   7   2    4.91    0.47 
  -7  -8  -2    4.15    0.34 
  -8   7  -2    3.26    0.34 
  -7   8  -2    3.24    0.33 
   7   8   2    4.12    0.47 
   8  -7   2    3.09    0.33 
  -8   7   2    3.64    0.43 
   8  -7   2    3.42    0.34 
   8  -7   2    3.49    0.32 
   8  -7   2    3.35    0.46 
   7  -8  -2    4.77    0.59 
  -8   7   2    3.36    0.33 
  -7  -8   2    4.21    0.42 
   7  -8  -2    3.83    0.33 
   7  -8  -2    3.70    0.43 
   7   8   2    4.18    0.33 
  -8   7   2    3.28    0.56 
  -7  -8   2    4.62    0.33 
   8   7  -2    4.56    0.48 
   7  -8  -2    3.61    0.36 
  -8  -7  -2    4.46    0.44 
   8  -7   2    3.46    0.39 
   7   8   2    4.13    0.38 
   8  -7   2    3.60    0.39 
   8   8  -2   16.36    1.07 
   8  -8   2   16.34    1.07 
   8   8  -2   15.83    1.13 
   8  -8   2   15.08    1.09 
  -8  -8   2   15.11    1.02 
   8  -8   2   16.69    1.16 
  -8  -8  -2   15.52    1.03 
   8  -8   2   16.59    1.07 
   8   8   2   14.94    1.09 
  -8   8   2   18.42    1.05 
   8  -8   2   16.46    1.05 
   8   8  -2   14.34    1.08 
   8  -8  -2   16.57    1.06 
   8  -8  -2   18.07    1.07 
  -8  -8   2   15.59    1.02 
  -9   0  -2    2.55    0.42 
   9   0  -2    1.83    0.35 
  -9   0   2    2.38    0.35 
   0   9   2    1.89    1.00 
   9   0  -2    1.63    0.29 
   0  -9   2    2.41    0.28 
   9   0  -2    1.70    0.26 
   0   9  -2    2.17    0.25 
  -9   0  -2    2.66    0.32 
   0   9   2    1.76    0.25 
   0   9  -2    1.99    0.26 
   9   0   2    2.40    0.40 
  -9   0  -2    2.26    0.54 
   9   0   2    2.12    0.33 
   0   9  -2    2.08    0.54 
   9   0  -2    1.83    0.27 
   9   0   2    2.37    0.28 
   0  -9  -2    1.92    0.24 
   0   9  -2    2.15    0.42 
  -9   0  -2    1.96    0.37 
   0  -9  -2    1.82    0.40 
  -9   0   2    1.85    0.53 
  -9   0   2    1.73    0.30 
   0  -9  -2    2.20    0.28 
   0  -9   2    2.11    0.38 
  -9   0   2    1.98    0.30 
   0   9   2    2.55    0.56 
  -9   0  -2    2.63    0.58 
   9   0   2    2.44    0.41 
  -9   0   2    2.20    0.41 
   9   0   2    1.61    0.55 
  -9   0  -2    2.69    0.35 
   9   0   2    2.72    0.43 
   0   9   2    2.22    0.41 
   0  -9  -2    2.19    0.25 
   0  -9   2    2.34    0.43 
   9   0  -2    2.35    0.42 
  -9   0   2    2.11    0.28 
   0   9  -2    2.69    0.93 
  -9   0  -2    2.55    0.40 
   0  -9   2    2.01    0.25 
   9   0   2    2.18    0.35 
   0   9   2    2.02    0.23 
   0  -9   2    2.00    0.24 
  -9   0  -2    2.31    0.28 
   9   0  -2    1.64    0.34 
  -1  -9  -2    7.83    0.59 
   9   1   2    6.75    0.58 
  -1   9   2    7.59    0.60 
  -1   9   2    6.98    0.88 
  -1  -9  -2    7.10    0.55 
   1  -9   2    6.79    0.56 
   1  -9   2    7.00    0.54 
   1   9  -2    7.11    0.55 
  -9  -1   2    7.58    0.60 
   9  -1  -2    6.89    0.57 
  -1  -9  -2    7.52    0.77 
   1  -9   2    6.18    0.77 
   9   1   2    7.59    0.64 
   9  -1  -2    7.36    0.68 
  -9  -1   2    8.21    0.72 
  -9   1  -2    7.55    0.62 
  -9   1  -2    7.24    0.75 
  -9  -1   2    8.01    0.58 
   1  -9   2    6.44    0.53 
  -1  -9  -2    6.95    0.54 
   1  -9   2    6.74    0.74 
  -9  -1   2    7.45    0.61 
  -1   9   2    7.09    0.55 
  -9   1  -2    7.01    0.57 
   9  -1  -2    7.78    0.72 
  -9   1  -2    7.30    0.71 
  -9   1  -2    6.69    0.59 
   1   9  -2    7.82    0.92 
  -1   9   2    7.30    1.29 
  -9   1  -2    5.90    0.84 
  -9   1  -2    5.01    0.78 
  -9   1  -2    6.64    0.73 
   9  -1  -2    7.99    0.63 
  -9  -1   2    7.76    0.95 
  -1   9   2    6.10    0.71 
   9   1   2    6.15    0.72 
   1   9  -2    5.49    1.25 
   9  -1  -2    7.50    0.75 
   9   1   2    7.17    0.66 
   1   9  -2    6.83    0.75 
   9  -1   2    7.15    0.62 
   1  -9  -2    6.25    0.72 
   9  -1   2    6.94    0.61 
   1   9   2    8.14    0.76 
   9   1  -2    7.64    0.60 
  -1  -9   2    7.22    0.77 
  -1   9  -2    6.62    1.16 
  -9   1   2    6.93    1.00 
  -9  -1  -2    6.28    0.71 
   9   1  -2    7.30    0.55 
  -1   9  -2    8.13    0.91 
  -1   9  -2    6.69    0.53 
   1  -9  -2    7.42    0.54 
  -9  -1  -2    7.09    0.58 
   9  -1   2    6.82    0.65 
  -9   1   2    7.65    0.75 
   9   1  -2    7.85    0.75 
  -9   1   2    7.15    0.58 
  -1  -9   2    7.17    0.54 
   9   1  -2    7.50    0.67 
   9   1  -2    7.66    0.76 
  -9   1   2    6.69    0.63 
  -9   1   2    7.42    0.61 
   1  -9  -2    7.31    0.55 
   1   9   2    7.81    0.58 
   1   9   2    8.62    0.95 
   1  -9  -2    7.07    0.57 
  -9  -1  -2    7.19    0.74 
   9  -1   2    6.54    0.73 
  -1  -9   2    7.20    0.55 
   1  -9  -2    7.10    0.74 
  -9   1   2    7.26    0.63 
   1   9   2    5.33    1.26 
  -9  -1  -2    7.32    0.57 
   9  -1   2    6.34    0.56 
   1   9   2    7.18    0.55 
   9  -1   2    7.53    0.75 
   9   1  -2    8.14    0.67 
  -9  -1  -2    6.49    0.70 
  -1  -9   2    7.11    0.58 
  -1   9  -2    6.67    0.76 
  -9  -1  -2    7.74    0.62 
  -1   9  -2    6.47    0.55 
  -9  -1  -2    7.56    0.96 
  -9  -2   2    4.15    0.39 
  -9  -2   2    3.25    0.47 
  -9   2  -2    4.97    0.73 
   9   2   2    4.23    0.58 
   9   2   2    5.39    0.46 
  -2   9   2    5.20    0.57 
   2  -9   2    3.94    0.40 
  -2   9   2    4.13    1.04 
   2  -9   2    4.49    0.51 
   2  -9   2    4.20    0.38 
  -2   9   2    4.66    0.37 
   2   9  -2    3.78    0.68 
  -2   9   2    4.47    0.74 
   9  -2  -2    4.05    0.48 
  -9   2  -2    5.08    0.47 
  -9   2  -2    4.89    0.44 
   9   2   2    5.46    0.53 
  -9   2  -2    4.70    0.43 
   9  -2  -2    3.46    0.48 
  -2   9   2    4.51    0.40 
  -2  -9  -2    3.80    0.42 
  -9  -2   2    3.72    0.51 
   9  -2  -2    4.03    0.39 
   2   9  -2    4.62    0.57 
   2   9  -2    4.77    0.39 
   9  -2  -2    4.20    0.55 
   2   9  -2    4.08    1.17 
  -9   2  -2    4.34    0.61 
  -2  -9  -2    3.98    0.63 
  -9   2  -2    5.51    0.61 
  -9   2  -2    5.25    0.64 
   9   2   2    5.42    0.51 
   9   2   2    4.62    0.50 
   2  -9   2    4.10    0.37 
  -9  -2   2    4.67    0.73 
   2  -9   2    3.45    0.57 
  -9  -2   2    3.90    0.40 
  -2   9   2    4.49    0.39 
   9  -2  -2    4.19    0.57 
  -2  -9  -2    4.00    0.38 
   9  -2  -2    4.22    0.44 
  -9  -2  -2    5.28    0.45 
  -9   2   2    3.92    0.42 
   9   2  -2    3.62    0.47 
   2   9   2    4.67    0.57 
  -9   2   2    4.00    0.59 
   2   9   2    3.76    0.37 
  -2   9  -2    4.11    0.59 
   9  -2   2    4.80    0.47 
   9  -2   2    4.84    0.45 
  -2  -9   2    4.92    0.44 
   9  -2   2    4.81    0.58 
   2  -9  -2    4.72    0.39 
   9  -2   2    5.02    0.61 
  -2  -9   2    5.08    0.67 
  -9  -2  -2    5.27    0.47 
   9   2  -2    4.05    0.48 
   2  -9  -2    4.18    0.55 
  -2   9  -2    4.87    1.04 
  -9  -2  -2    4.77    0.70 
  -2  -9   2    4.88    0.40 
   9   2  -2    3.57    0.53 
  -2  -9   2    4.29    0.49 
  -2   9  -2    4.35    0.38 
   2  -9  -2    4.48    0.39 
  -2   9  -2    5.09    0.79 
  -9   2   2    4.42    0.51 
   9  -2   2    5.24    0.45 
   2   9   2    4.58    0.71 
   2   9   2    3.17    1.26 
   9  -2   2    4.87    0.52 
  -9  -2  -2    4.51    0.54 
  -9   2   2    4.83    0.80 
  -2   9  -2    4.11    0.39 
   9  -2   2    5.32    0.42 
   2   9   2    3.47    0.36 
   2  -9  -2    4.66    0.52 
   2  -9  -2    4.55    0.41 
  -9  -2  -2    4.82    0.41 
  -2  -9   2    4.54    0.37 
   9   2  -2    3.84    0.43 
  -9   2   2    4.21    0.42 
  -9  -3   2    3.16    0.68 
   9  -3  -2    2.86    0.42 
  -9  -3   2    3.39    0.32 
   3  -9   2    2.99    0.59 
  -9   3  -2    2.63    0.35 
   3   9  -2    2.74    0.28 
   3  -9   2    2.78    0.39 
   9  -3  -2    2.93    0.39 
   3  -9   2    3.13    0.40 
  -3   9   2    2.47    0.46 
   9   3   2    2.51    0.42 
  -9   3  -2    2.22    0.78 
  -3   9   2    2.72    1.05 
   9   3   2    3.00    0.42 
  -9   3  -2    2.49    0.36 
   9  -3  -2    3.11    0.48 
  -9  -3   2    3.48    0.36 
  -3  -9  -2    3.26    0.31 
  -9  -3   2    3.48    0.35 
  -3   9   2    2.71    0.30 
  -9   3  -2    2.81    0.33 
  -9  -3   2    3.27    0.45 
  -3   9   2    2.46    0.54 
   9   3   2    2.54    0.33 
  -3   9   2    2.60    0.27 
   9   3   2    2.73    0.39 
   3   9  -2    3.12    0.58 
  -3   9   2    2.68    0.29 
   9   3   2    2.70    0.44 
  -3  -9  -2    3.54    0.36 
   9  -3  -2    3.00    0.31 
   3  -9   2    2.88    0.29 
   3   9  -2    2.75    2.38 
  -3  -9  -2    3.53    0.71 
   9   3   2    2.27    0.46 
  -9   3  -2    2.85    0.53 
   3  -9   2    3.29    0.46 
  -3  -9  -2    3.48    0.30 
   3   9  -2    3.13    0.30 
   3   9  -2    3.30    0.47 
  -9   3   2    2.89    0.32 
  -9   3   2    3.19    0.34 
   3   9   2    3.43    0.29 
   9  -3   2    3.57    0.58 
  -3  -9   2    3.35    0.31 
  -3   9  -2    2.87    0.31 
   9  -3   2    2.59    0.41 
  -9   3   2    2.30    0.83 
   3  -9  -2    2.86    0.35 
   9  -3   2    2.21    0.28 
   3   9   2    3.64    0.46 
  -3  -9   2    2.96    0.70 
   3  -9  -2    2.49    0.52 
  -3   9  -2    3.12    0.61 
   9  -3   2    2.45    0.32 
  -3  -9   2    2.70    0.27 
   9   3  -2    3.31    0.45 
   3   9   2    4.01    1.64 
  -3   9  -2    2.04    1.00 
   9   3  -2    3.98    0.50 
  -9  -3  -2    3.14    0.37 
  -9  -3  -2    2.77    0.31 
   9  -3   2    2.46    0.43 
   3  -9  -2    2.52    0.29 
  -9  -3  -2    3.02    0.33 
   9   3  -2    3.74    0.37 
  -3   9  -2    2.92    0.51 
   9  -3   2    2.18    0.37 
  -3  -9   2    3.20    0.41 
  -9  -3  -2    2.61    0.70 
  -9   3   2    3.56    0.55 
  -3   9  -2    2.87    0.30 
   9  -3   2    3.02    0.37 
   3  -9  -2    2.62    0.44 
   3   9   2    3.34    0.61 
   9  -3   2    2.42    0.42 
  -3  -9   2    2.77    0.34 
  -9   3   2    2.82    0.42 
   3  -9  -2    2.84    0.41 
   3  -9  -2    3.27    0.45 
   3  -9  -2    2.64    0.29 
  -9  -3  -2    2.84    0.45 
   4  -9   2    1.67    0.33 
   4  -9   2    2.17    0.32 
   9   4   2    1.21    0.31 
   9  -4  -2    1.99    0.38 
   4   9  -2    1.45    0.40 
  -9  -4   2    2.18    0.35 
  -4  -9  -2    2.05    0.24 
   9   4   2    1.47    0.25 
   9  -4  -2    1.71    0.22 
  -4   9   2    2.06    0.40 
  -4  -9  -2    1.93    0.23 
   9  -4  -2    1.42    0.25 
  -4   9   2    1.42    0.23 
   4   9  -2    1.55    0.21 
   9  -4  -2    1.65    0.31 
  -9   4  -2    1.46    0.25 
  -4  -9  -2    2.10    0.29 
   9   4   2    1.44    0.34 
  -4   9   2    1.64    0.44 
  -9  -4   2    2.14    0.25 
   4   9  -2    1.59    0.31 
   4   9  -2    1.52    0.20 
  -9   4  -2    1.48    0.24 
   9   4   2    1.25    0.28 
  -9   4  -2    1.26    0.43 
   4  -9   2    1.87    0.22 
   4  -9   2    1.92    0.25 
  -9   4  -2    1.76    0.31 
   9  -4  -2    1.76    0.24 
   9   4   2    2.04    0.39 
   4  -9  -2    1.53    0.21 
   9   4  -2    2.30    0.29 
   4  -9  -2    1.91    0.33 
   4   9   2    1.85    0.22 
  -4   9  -2    2.05    0.55 
  -4   9  -2    2.03    0.23 
  -9   4   2    1.73    0.25 
   4  -9  -2    1.39    0.21 
   9  -4   2    1.55    0.21 
   4  -9  -2    1.54    0.25 
   9  -4   2    1.68    0.26 
   9  -4   2    1.81    0.25 
  -4   9  -2    2.24    0.39 
   4  -9  -2    1.43    0.31 
  -9  -4  -2    1.92    0.23 
  -9   4   2    1.79    0.25 
  -9  -4  -2    1.42    0.23 
   9  -4   2    1.36    0.35 
  -9  -4  -2    1.38    0.32 
  -9   4   2    1.98    0.44 
  -4  -9   2    1.73    0.22 
  -4  -9   2    1.44    0.26 
   9  -4   2    2.11    0.40 
   4  -9  -2    1.21    0.31 
   4   9   2    2.17    0.36 
  -9   4   2    1.78    0.36 
   9   4  -2    2.02    0.33 
  -4   9  -2    1.82    0.24 
   4   9   2    1.49    0.22 
   4   9   2    2.40    0.46 
   5  -9   2    0.85    0.23 
  -9   5  -2    0.68    0.16 
   5   9  -2    0.57    0.12 
   9  -5  -2    0.70    0.20 
  -5   9   2    0.91    0.24 
  -5   9   2    0.92    0.39 
  -9   5  -2    0.72    0.17 
   5  -9   2    0.67    0.15 
  -5  -9  -2    1.01    0.26 
  -9  -5   2    0.78    0.16 
  -9   5  -2    0.54    0.40 
  -9  -5   2    0.78    0.33 
   9   5   2    0.61    0.21 
  -9  -5   2    0.71    0.19 
   5  -9   2    0.91    0.15 
   9   5   2    0.59    0.17 
  -5  -9  -2    0.98    0.16 
  -5   9   2    0.76    0.16 
   5   9  -2    0.74    0.29 
   9  -5  -2    0.79    0.17 
   9  -5  -2    0.77    0.21 
  -9  -5   2    0.75    0.16 
  -5  -9  -2    0.76    0.15 
   9  -5  -2    0.74    0.15 
   5   9  -2    0.80    0.14 
   9  -5  -2    0.80    0.18 
   5  -9   2    0.82    0.20 
   9   5   2    0.82    0.22 
  -5  -9   2    0.68    0.18 
  -5  -9   2    0.49    0.17 
   9  -5   2    0.82    0.17 
   5  -9  -2    0.77    0.17 
   5   9   2    0.63    0.26 
   9   5  -2    0.75    0.18 
   9  -5   2    0.73    0.16 
  -9   5   2    0.77    0.17 
  -9   5   2    0.78    0.52 
   5  -9  -2    0.88    0.26 
   9   5  -2    0.89    0.23 
   9  -5   2    0.77    0.28 
   9  -5   2    0.57    0.16 
   9  -5   2    0.51    0.19 
   5   9   2   -0.10    0.57 
  -5   9  -2    1.25    0.59 
  -9  -5  -2    0.62    0.26 
   5  -9  -2    0.72    0.24 
   9  -5   2    0.98    0.23 
  -9   5   2    0.72    0.22 
  -5  -9   2    0.80    0.15 
   5   9   2    0.71    0.13 
   9  -5   2    0.78    0.15 
  -9  -5  -2    0.66    0.15 
  -5   9  -2    0.71    0.15 
   5  -9  -2    0.88    0.20 
  -5   9  -2    1.22    0.30 
   5  -9  -2    0.70    0.15 
  -9  -5  -2    0.64    0.13 
   9  -5   2    0.60    0.18 
   5   9   2    0.73    0.19 
  -6  -9  -2    9.39    0.65 
  -9  -6   2    8.92    0.72 
   9  -6  -2    9.32    0.65 
  -9  -6   2    9.42    0.66 
  -9  -6   2    8.77    0.71 
  -9  -6   2    9.09    0.72 
  -6   9   2   10.05    0.79 
  -6  -9  -2    9.76    0.72 
   9   6   2   10.12    0.72 
   6   9  -2    9.82    0.71 
   9   6   2    9.77    0.69 
   9   6   2    9.67    0.73 
  -9   6  -2    9.52    0.68 
  -6   9   2    9.10    0.92 
   6  -9   2    8.53    0.75 
   6  -9   2    8.44    0.65 
   6  -9   2    9.18    0.64 
  -9   6  -2    7.95    1.10 
  -6  -9  -2    9.00    0.66 
   9  -6  -2    8.94    0.67 
   6   9  -2    9.91    0.81 
   9  -6  -2    8.86    0.67 
  -6   9   2    9.52    0.65 
   9  -6   2   10.48    0.81 
  -9   6   2    7.66    0.88 
  -9   6   2    9.09    0.74 
  -6   9  -2    9.32    0.66 
  -9  -6  -2    9.01    0.80 
   6   9   2    9.58    0.79 
   9  -6   2    9.16    0.67 
   6  -9  -2    9.37    0.70 
  -6  -9   2    9.60    0.64 
   9  -6   2    8.93    0.82 
   6   9   2    8.99    0.64 
   6  -9  -2    8.15    0.74 
   9   6  -2    9.14    0.69 
  -6  -9   2    9.50    0.70 
  -6  -9   2    9.80    0.64 
   6   9   2    9.51    0.70 
  -9  -6  -2   10.34    0.67 
  -6   9  -2    8.59    0.94 
   9  -6   2    9.65    0.71 
   6  -9  -2    9.40    0.67 
   9   6  -2    8.90    0.74 
   9  -6   2    9.47    0.65 
   9  -6   2    9.14    0.66 
  -9   6   2    9.45    0.67 
   9  -6   2    9.20    0.71 
   6  -9  -2    9.80    0.64 
   9  -6   2    8.61    0.66 
   9   7   2    2.08    0.22 
   9   7   2    1.31    0.38 
  -7  -9  -2    1.70    0.18 
   7  -9   2    1.60    0.21 
   9   7   2    1.99    0.39 
   7  -9   2    1.49    0.19 
   9  -7  -2    2.06    0.23 
   7   9  -2    1.93    0.23 
   7  -9   2    1.42    0.25 
  -9  -7   2    1.91    0.24 
   9   7   2    1.60    0.26 
  -7   9   2    1.43    0.39 
  -9  -7   2    2.02    0.19 
   9   7   2    1.40    0.28 
   7  -9   2    1.29    0.21 
   9  -7  -2    1.74    0.28 
  -7  -9  -2    1.92    0.19 
  -7   9   2    1.76    0.18 
   9  -7  -2    1.82    0.18 
   7   9   2    1.94    0.23 
  -9   7   2    1.83    0.19 
   9  -7   2    1.99    0.21 
   9   7  -2    0.97    0.39 
   7  -9  -2    1.96    0.17 
  -7  -9   2    1.88    0.18 
  -9  -7  -2    2.00    0.20 
   9  -7   2    1.50    0.19 
   7   9   2    1.36    0.45 
   9   7  -2    2.12    0.21 
  -7   9  -2    1.35    0.18 
   9  -7   2    1.41    0.22 
  -9   7   2    1.80    0.31 
   7   9   2    1.68    0.27 
   9  -7   2    1.83    0.40 
  -9   8  -2    0.53    0.10 
   8  -9   2    0.72    0.09 
   8  -9   2    0.65    0.12 
   8   9  -2    0.51    0.10 
   9  -8  -2    0.59    0.10 
   9   8   2    0.59    0.11 
   9  -8  -2    0.78    0.09 
   8   9  -2    0.42    0.22 
   9   8   2    0.49    0.14 
   9   8   2    0.63    0.21 
  -8   9  -2    0.72    0.10 
   9  -8   2    0.66    0.09 
   8  -9  -2    0.68    0.09 
   9   8  -2    0.61    0.11 
   9  -8   2    0.61    0.11 
   8   9   2    0.62    0.12 
   8  -9  -2    0.62    0.11 
   9   8  -2    0.52    0.20 
   9   8  -2    0.39    0.19 
   8   9   2    0.23    0.21 
   0 -10  -2    7.29    0.53 
   0  10  -2    7.09    0.53 
   0 -10   2    6.84    0.56 
  10   0   2    6.76    0.55 
   0  10   2    7.05    0.71 
   0 -10   2    6.87    0.52 
  10   0  -2    7.88    0.77 
   0  10   2    7.35    0.53 
  10   0   2    7.99    0.95 
   0  10  -2    7.94    0.72 
 -10   0   2    7.58    0.54 
  10   0  -2    7.85    0.58 
 -10   0  -2    6.92    0.58 
  10   0   2    6.46    0.62 
 -10   0   2    6.77    0.72 
   0  10   2    7.14    0.86 
 -10   0  -2    7.06    0.55 
   0 -10  -2    7.88    0.59 
 -10   0  -2    5.93    0.75 
  10   0  -2    7.46    0.82 
  10   0  -2    6.99    0.64 
 -10   0   2    8.08    0.59 
   0  10  -2    7.85    0.97 
  10   0  -2    7.50    0.61 
   0 -10   2    7.34    0.53 
   0 -10  -2    7.52    0.53 
  10   0   2    6.30    0.58 
  -1 -10  -2    0.08    0.08 
  10  -1  -2    0.15    0.31 
  10   1   2   -0.08    0.19 
  10   1   2    0.17    0.09 
   1  10  -2    0.12    0.09 
 -10   1  -2    0.09    0.34 
   1  10  -2    0.21    0.21 
  10  -1  -2    0.21    0.25 
 -10  -1   2    0.20    0.23 
  -1  10   2    0.05    0.08 
  10  -1  -2    0.06    0.08 
  -1 -10  -2    0.12    0.08 
   1 -10   2   -0.01    0.11 
   1 -10   2    0.09    0.07 
 -10   1  -2   -0.22    0.18 
  10   1   2    0.01    0.14 
 -10  -1   2    0.19    0.10 
  10  -1  -2    0.12    0.15 
 -10  -1   2    0.09    0.26 
  -1  10   2   -0.02    0.19 
  -1  10   2   -0.13    0.36 
  10   1   2    0.03    0.15 
 -10   1  -2    0.08    0.10 
   1  10  -2   -0.02    0.39 
  10   1   2    0.32    0.25 
  -1 -10  -2   -0.04    0.12 
 -10   1  -2   -0.09    0.11 
 -10  -1  -2    0.05    0.10 
  10  -1   2    0.17    0.14 
  -1  10  -2    0.09    0.08 
  10   1  -2    0.08    0.14 
  -1 -10   2    0.11    0.07 
   1  10   2    0.12    0.20 
 -10  -1  -2    0.17    0.11 
   1 -10  -2    0.04    0.12 
 -10   1   2    0.09    0.21 
  -1  10  -2    0.11    0.22 
  10  -1   2   -0.15    0.12 
  10   1  -2    0.12    0.09 
  10  -1   2    0.08    0.08 
  -1 -10   2    0.10    0.09 
 -10  -1  -2    0.08    0.20 
   1  10   2    0.35    0.38 
   1 -10  -2    0.17    0.08 
   1 -10  -2   -0.02    0.08 
  -1 -10   2    0.12    0.13 
  10   1  -2   -0.06    0.15 
 -10   1   2    0.11    0.09 
 -10   1   2    0.21    0.30 
  10   1  -2    0.19    0.45 
  10  -1   2   -0.20    0.36 
  10  -1   2    0.03    0.20 
  10   1  -2    0.20    0.26 
  -1 -10   2    0.33    0.20 
  10  -1   2   -0.03    0.35 
  -1  10  -2    0.46    0.44 
 -10  -1  -2   -0.15    0.31 
   1  10   2    0.18    0.08 
  10  -2  -2    9.03    0.65 
   2 -10   2    9.04    0.65 
  -2  10   2    8.25    0.62 
 -10  -2   2    8.94    0.67 
 -10   2  -2    8.38    0.97 
  10  -2  -2    9.21    0.69 
   2  10  -2    8.12    0.92 
  10   2   2    6.71    0.89 
  -2  10   2    9.38    0.97 
   2 -10   2    9.06    0.62 
  10  -2  -2    9.47    0.82 
 -10  -2   2    9.10    0.67 
   2  10  -2    9.49    1.06 
  -2 -10  -2    8.48    0.66 
  10   2   2    8.86    0.70 
  10   2   2    7.95    0.70 
 -10   2  -2    9.02    0.67 
 -10  -2   2    8.11    0.77 
   2  10  -2    8.24    0.64 
  -2  10   2    9.81    0.96 
  10   2   2    8.62    0.65 
  10   2   2    8.51    0.76 
  10  -2  -2    9.38    0.82 
 -10   2  -2    9.10    0.65 
  -2 -10  -2    8.79    0.63 
  -2  10  -2    9.67    1.02 
   2 -10  -2    8.54    0.61 
  10  -2   2   10.00    0.93 
   2  10   2    9.52    0.92 
  10  -2   2    9.05    0.81 
 -10   2   2    7.84    0.84 
 -10   2   2    9.32    0.67 
   2  10   2    8.44    0.60 
  -2 -10   2    7.98    0.65 
  10   2  -2    9.03    0.79 
  10  -2   2    8.59    0.67 
 -10  -2  -2    9.15    0.67 
  10  -2   2    8.86    0.82 
 -10  -2  -2    8.68    0.90 
  10   2  -2    8.13    0.71 
  -2 -10   2    8.27    0.61 
   2  10   2    9.00    0.76 
  10  -2   2    9.49    0.65 
 -10   2   2    8.96    0.71 
  -2  10  -2    8.74    0.63 
  10   2  -2    9.58    0.72 
 -10  -2  -2    7.78    0.67 
  10  -2   2    9.85    0.71 
   2 -10  -2    8.52    0.65 
  -2  10  -2    8.73    0.82 
  10   2  -2    9.02    0.66 
 -10  -3   2    0.14    0.14 
  -3  10   2    0.19    0.20 
  10   3   2    0.12    0.16 
  10  -3  -2   -0.02    0.22 
   3  10  -2    0.09    0.32 
  -3 -10  -2    0.17    0.15 
  10  -3  -2    0.26    0.16 
 -10   3  -2    0.43    0.39 
 -10  -3   2    0.35    0.14 
   3  10  -2    0.12    0.08 
 -10   3  -2    0.08    0.11 
   3 -10   2    0.06    0.13 
  -3  10   2    0.04    0.08 
  10   3   2    0.99    0.31 
   3 -10   2    0.11    0.10 
   3  10  -2    0.19    0.18 
  10  -3  -2    0.71    0.36 
  -3  10   2   -0.09    0.39 
  10  -3  -2    0.16    0.21 
  -3 -10  -2    0.24    0.09 
  10   3   2    0.07    0.26 
   3 -10   2    0.22    0.14 
 -10  -3   2    0.58    0.25 
   3 -10   2    0.11    0.13 
  10  -3  -2    0.03    0.22 
  -3 -10  -2    0.25    0.09 
 -10   3   2    0.14    0.18 
  10   3  -2    0.04    0.22 
   3 -10  -2    0.20    0.13 
  10  -3   2    0.03    0.23 
 -10  -3  -2    0.15    0.10 
  -3  10  -2   -0.08    0.42 
  10   3  -2    0.40    0.16 
  10  -3   2    0.22    0.23 
   3 -10  -2   -0.03    0.08 
 -10   3   2    0.03    0.32 
  -3 -10   2    0.23    0.17 
  -3  10  -2    0.05    0.21 
  10  -3   2   -0.05    0.15 
   3  10   2    0.51    0.19 
  -3 -10   2    0.14    0.08 
 -10  -3  -2   -0.05    0.27 
  -3 -10   2    0.17    0.09 
  -3  10  -2    0.04    0.09 
   3 -10  -2    0.14    0.16 
   3 -10  -2    0.12    0.07 
  -4  10   2    0.33    0.09 
  10   4   2    0.46    0.28 
  -4 -10  -2    0.16    0.09 
 -10   4  -2    0.32    0.56 
  10  -4  -2    0.24    0.11 
  10  -4  -2    0.31    0.23 
  -4  10   2    0.36    0.37 
  10   4   2    0.40    0.23 
 -10  -4   2    0.05    0.23 
   4 -10   2    0.40    0.12 
   4  10  -2    0.35    0.16 
   4  10  -2    0.29    0.11 
  -4 -10  -2    0.22    0.08 
   4 -10   2    0.33    0.08 
  -4  10   2    0.52    0.19 
  10   4   2    0.46    0.13 
 -10   4  -2    0.56    0.13 
   4 -10   2    0.38    0.11 
  10  -4  -2    0.38    0.14 
  10  -4  -2    0.17    0.09 
 -10  -4   2    0.19    0.09 
  -4 -10  -2   -0.04    0.15 
   4  10  -2    0.59    0.28 
  10   4   2    0.46    0.18 
   4 -10   2    0.42    0.16 
  -4  10  -2    0.20    0.43 
   4 -10  -2    0.40    0.13 
  -4 -10   2    0.23    0.09 
  -4 -10   2    0.39    0.14 
  10  -4   2    0.50    0.16 
  -4  10  -2    0.42    0.37 
   4  10   2    0.79    0.27 
 -10  -4  -2    0.19    0.35 
  10  -4   2    0.64    0.17 
  -4  10  -2    0.40    0.10 
 -10   4   2    0.50    0.35 
  10  -4   2    0.51    0.14 
   4  10   2    0.24    0.09 
 -10   4   2    0.22    0.10 
 -10   4   2    0.36    0.19 
   4 -10  -2    0.33    0.09 
   4  10   2    0.35    0.16 
 -10  -4  -2    0.51    0.12 
  10  -4   2    0.51    0.14 
  -4 -10   2    0.37    0.09 
  10  -4   2    0.49    0.11 
  10  -4   2    0.78    0.24 
  10   4  -2    0.10    0.09 
  10   4  -2   -0.13    0.16 
  10  -4   2    0.16    0.24 
  10  -5  -2   -0.05    0.09 
 -10   5  -2    0.07    0.08 
  10  -5  -2    0.07    0.06 
   5 -10   2    0.08    0.05 
  10   5   2    0.08    0.21 
  10   5   2    0.04    0.18 
  10   5   2    0.16    0.17 
   5 -10   2    0.05    0.08 
  -5  10   2   -0.01    0.16 
  10  -5  -2    0.01    0.08 
   5  10  -2    0.08    0.12 
  -5  10   2    0.09    0.07 
 -10  -5   2    0.14    0.19 
  10  -5  -2   -0.21    0.11 
 -10  -5   2    0.02    0.10 
  -5  10   2    0.21    0.39 
  -5 -10  -2    0.12    0.08 
   5 -10   2    0.07    0.12 
  10  -5  -2   -0.03    0.21 
   5 -10   2    0.01    0.11 
  -5 -10  -2    0.09    0.07 
  10   5   2    0.12    0.08 
  10   5   2    0.28    0.21 
   5  10  -2    0.01    0.22 
   5 -10  -2   -0.01    0.12 
  10  -5   2    0.03    0.07 
 -10   5   2    0.05    0.08 
  -5  10  -2    0.47    0.26 
  -5 -10   2    0.08    0.07 
   5 -10  -2    0.11    0.09 
  10  -5   2    0.16    0.12 
  10   5  -2    0.05    0.07 
  -5  10  -2    0.08    0.08 
  10  -5   2    0.20    0.11 
   5 -10  -2    0.13    0.07 
 -10  -5  -2    0.11    0.07 
  10  -5   2   -0.08    0.10 
   5  10   2    0.13    0.12 
   5  10   2    0.01    0.23 
  10  -5   2    0.04    0.06 
  10  -5   2    0.14    0.20 
  10   5  -2   -0.08    0.19 
   5  10   2   -0.23    0.45 
  -5 -10   2    0.13    0.08 
  10  -5   2    0.10    0.10 
  10   5  -2   -0.01    0.17 
  -6 -10  -2    3.37    0.26 
   6 -10   2    3.16    0.24 
  10   6   2    3.41    0.27 
 -10   6  -2    3.09    0.26 
  -6 -10  -2    3.35    0.27 
  10  -6  -2    3.30    0.25 
  -6  10   2    3.56    0.37 
  10  -6  -2    2.89    0.39 
   6 -10   2    2.56    0.26 
  10  -6  -2    3.22    0.29 
  10   6   2    3.02    0.34 
   6 -10   2    2.80    0.27 
   6  10  -2    3.43    0.30 
  10  -6  -2    2.78    0.26 
  -6 -10   2    3.23    0.25 
  10  -6   2    3.66    0.42 
  10  -6   2    3.16    0.25 
  10  -6   2    3.07    0.32 
 -10   6   2    3.28    0.26 
   6 -10  -2    3.24    0.24 
   6  10   2    3.51    0.29 
 -10  -6  -2    3.47    0.26 
  10  -6   2    2.61    0.26 
  -6  10  -2    3.30    0.25 
  10   6  -2    3.06    0.45 
   6 -10  -2    2.92    0.26 
  10  -6   2    2.59    0.28 
  10   7   2    0.73    0.10 
  10  -7  -2    0.81    0.08 
 -10   7  -2    0.79    0.15 
   7  10  -2    0.35    0.19 
   7 -10   2    0.86    0.11 
   7 -10   2    0.85    0.08 
  10   7   2    0.54    0.19 
   7  10   2    0.56    0.21 
  10  -7   2    0.60    0.08 
   7 -10  -2    0.65    0.08 
  10   7  -2    0.78    0.19 
   7 -10  -2    0.69    0.10 
  10  -7   2    0.78    0.11 
  11   0   2   -0.13    0.13 
   0 -11   2    0.12    0.06 
   0  11   2    0.11    0.07 
   0 -11  -2    0.15    0.08 
  11   0   2   -0.21    0.13 
  11   0   2    0.29    0.23 
  11   0   2    0.01    0.06 
   0  11  -2    0.15    0.18 
  11   0  -2    0.40    0.25 
  11   0   2    0.00    0.13 
   0 -11  -2    0.05    0.13 
 -11   0  -2    0.04    0.08 
  11   0  -2   -0.07    0.12 
  11   0  -2   -0.06    0.15 
  11   0  -2    0.27    0.14 
  11   0   2   -0.03    0.16 
   0  11  -2    0.02    0.08 
   0  11  -2   -0.62    0.37 
 -11   0   2    0.23    0.32 
 -11   0   2    0.15    0.09 
   0  11   2    0.01    0.16 
  11   0  -2    0.15    0.08 
   0  11   2   -0.50    0.33 
   0 -11   2   -0.03    0.11 
 -11   1  -2    1.82    0.21 
  11  -1  -2    1.61    0.23 
  11  -1  -2    1.51    0.18 
  -1 -11  -2    2.11    0.26 
  11  -1  -2    1.89    0.35 
  -1 -11  -2    1.73    0.18 
  11   1   2    1.29    0.29 
   1  11  -2    1.20    0.51 
 -11  -1   2    1.73    0.36 
   1  11  -2    1.98    0.31 
  11   1   2    1.41    0.27 
  -1  11   2    1.20    0.44 
 -11  -1   2    1.95    0.22 
  11  -1  -2    1.66    0.32 
  11   1   2    1.53    0.30 
  11   1   2    1.13    0.27 
  11   1   2    1.70    0.19 
   1 -11   2    2.12    0.24 
   1  11  -2    1.11    0.16 
   1  11   2    1.43    0.38 
   1  11   2    1.42    0.29 
  11  -1   2    1.92    0.19 
   1 -11  -2    1.22    0.16 
  11   1  -2    1.66    0.28 
  -1 -11   2    1.14    0.19 
  11  -1   2    1.96    0.34 
  11   1  -2    2.12    0.34 
  -1 -11   2    1.18    0.16 
 -11   1   2    1.55    0.20 
  -1 -11   2    1.22    0.16 
  11   1  -2    1.97    0.20 
  11  -1   2    1.56    0.30 
 -11  -1  -2    1.47    0.20 
  -1  11  -2    1.82    0.58 
   1 -11  -2    1.41    0.23 
  11  -1   2    1.92    0.25 
 -11   1   2    1.93    0.40 
  11  -1   2    2.10    0.31 
  11   1  -2    1.61    0.26 
  11   2   2    2.53    0.46 
   2 -11   2    2.39    0.20 
  -2  11   2    2.41    0.34 
  11   2   2    2.49    0.23 
   2 -11   2    2.45    0.27 
   2  11  -2    1.97    0.30 
  -2  11   2    2.01    0.20 
  11   2   2    2.64    0.37 
   2  11  -2    1.92    0.39 
  -2 -11  -2    2.01    0.20 
  11   2   2    2.29    0.27 
  11  -2  -2    2.21    0.33 
  11   2   2    2.95    0.41 
 -11   2  -2    2.70    0.25 
  -2  11   2    2.48    0.48 
  11  -2  -2    1.90    0.26 
  -2 -11  -2    2.09    0.20 
 -11  -2   2    2.12    0.27 
  11  -2  -2    2.34    0.43 
  -2 -11  -2    2.03    0.26 
   2  11  -2    2.33    0.20 
  11  -2  -2    2.07    0.21 
  11   2   2    2.17    0.40 
  11   2  -2    1.78    0.26 
 -11   2   2    1.79    0.23 
   2 -11  -2    2.08    0.25 
  11  -2   2    2.93    0.40 
  -2 -11   2    2.38    0.22 
  -2  11  -2    2.41    0.21 
  11   2  -2    2.29    0.23 
  -2  11  -2    1.57    0.52 
   2  11   2    1.83    0.39 
  11   2  -2    1.48    0.36 
  11  -2   2    2.35    0.26 
  11  -2   2    2.59    0.27 
  11  -2   2    2.65    0.22 
  -2  11  -2    2.09    0.36 
   2 -11  -2    2.00    0.22 
  -2 -11   2    2.03    0.26 
   3 -11   2    0.86    0.15 
  -3 -11  -2    0.95    0.13 
 -11   3  -2    0.91    0.15 
 -11  -3   2    1.03    0.16 
  11  -3  -2    0.84    0.13 
  11   3   2    0.55    0.20 
   3  11  -2    0.84    0.18 
  11   3   2    0.82    0.15 
  11  -3  -2    1.00    0.25 
  11  -3  -2    1.09    0.18 
  -3  11   2    0.82    0.21 
  -3 -11  -2    0.94    0.13 
  11  -3  -2    0.93    0.25 
  11   3   2    0.78    0.27 
  11  -3  -2    0.81    0.14 
   3 -11   2    1.02    0.12 
   3 -11  -2    0.84    0.12 
  11  -3   2    0.96    0.18 
  11   3  -2    0.85    0.28 
  -3 -11   2    0.84    0.12 
  11  -3   2    1.03    0.24 
  -3  11  -2    0.73    0.27 
  -3  11  -2    0.87    0.12 
  11  -3   2    0.75    0.21 
   3  11   2    1.05    0.20 
  11  -3   2    1.00    0.18 
  11  -3   2    1.15    0.20 
  11   3  -2    1.06    0.21 
  11  -3   2    0.77    0.14 
  11   3  -2    0.97    0.15 
 -11   3   2    1.03    0.15 
 -11  -3  -2    1.01    0.15 
 -11   4  -2    0.35    0.09 
  11  -4  -2    0.31    0.11 
  11  -4  -2    0.19    0.08 
  -4  11   2    0.21    0.15 
  11   4   2    0.07    0.19 
  -4 -11  -2    0.22    0.08 
  -4 -11  -2    0.34    0.07 
   4 -11   2    0.34    0.08 
  11  -4  -2    0.51    0.20 
  11   4   2    0.29    0.07 
  11   4   2    0.13    0.15 
  11  -4  -2    0.27    0.10 
   4 -11   2    0.29    0.06 
  11  -4  -2    0.34    0.08 
   4 -11   2    0.22    0.06 
   4  11  -2    0.15    0.35 
   4  11   2    0.36    0.11 
  -4  11  -2    0.28    0.11 
  11   4  -2    0.37    0.08 
  11  -4   2    0.27    0.07 
  11   4  -2    0.19    0.20 
   4 -11  -2    0.28    0.06 
  -4 -11   2    0.26    0.08 
  11   4  -2    0.18    0.19 
  11  -4   2    0.13    0.09 
 -11  -4  -2    0.28    0.08 
  11  -4   2    0.20    0.19 
   4 -11  -2    0.19    0.08 
  11  -4   2    0.22    0.08 
  11  -4   2    0.19    0.10 
  -4  11  -2    0.32    0.22 
   4  11   2   -0.24    0.34 
 -11   4   2    0.22    0.08 
  11   5   2    1.04    0.23 
   5  11  -2    1.35    0.16 
   5 -11   2    0.94    0.11 
   5  11  -2    0.74    0.22 
  11  -5  -2    1.12    0.15 
  11  -5  -2    1.19    0.12 
   5 -11   2    0.93    0.13 
   5 -11   2    1.23    0.11 
 -11   5  -2    1.43    0.14 
  -5 -11   2    0.94    0.13 
   5 -11  -2    1.07    0.12 
  11   5  -2    0.90    0.20 
  11  -5   2    1.34    0.15 
  11   5  -2    1.20    0.13 
   5 -11  -2    1.39    0.12 
   5  11   2    1.20    0.15 
  11  -5   2    1.29    0.12 
  -5 -11   2    1.43    0.12 
  12   0   2    4.82    0.46 
 -12   0  -2    4.39    0.30 
   0 -12  -2    4.04    0.28 
   0  12   2    3.78    0.33 
  12   0  -2    3.51    0.40 
   0 -12   2    3.29    0.27 
   0 -12   2    4.27    0.28 
 -12   0   2    3.85    0.29 
  12   1   2    0.79    0.09 
   1  12  -2    0.75    0.15 
  12  -1  -2    0.77    0.10 
  12  -1  -2    0.65    0.10 
 -12   1  -2    0.71    0.11 
  -1 -12  -2    0.42    0.10 
   1 -12   2    0.47    0.08 
  12  -1  -2    0.68    0.16 
  12   1   2    0.60    0.16 
  -1  12   2    0.98    0.23 
  -1 -12   2    0.63    0.08 
  12  -1   2    0.44    0.11 
  12  -1   2    0.36    0.14 
  12  -1   2    0.62    0.10 
 -12   1   2    0.56    0.11 
  12   1  -2    0.76    0.16 
   1 -12  -2    0.52    0.08 
   1  12   2    0.36    0.28 
   1  12   2    0.36    0.12 
  12  -1   2    0.45    0.10 
   2 -12   2    0.25    0.06 
  12  -2  -2    0.47    0.09 
  -2  12   2    0.36    0.38 
   2 -12   2    0.33    0.06 
  12   2   2    0.56    0.13 
 -12   2  -2    0.55    0.10 
   2  12  -2    0.07    0.25 
  12  -2  -2    0.37    0.10 
  12   2   2    0.54    0.08 
  12  -2  -2    0.42    0.11 
  12  -2   2    0.46    0.08 
  12  -2   2    0.35    0.08 
 -12  -2  -2    0.41    0.10 
  12  -2   2    0.45    0.11 
   2 -12  -2    0.35    0.07 
  -2 -12   2    0.36    0.09 
  -2 -12   2    0.34    0.06 
  12   2  -2    0.39    0.07 
   2  12   2    0.05    0.25 
  12   2  -2    0.36    0.13 
   3 -12   2    0.40    0.08 
  -3 -12  -2    0.50    0.06 
  12   3   2    0.43    0.08 
   3 -12   2    0.62    0.07 
   3 -12  -2    0.54    0.08 
  -3 -12   2    0.45    0.06 
  12  -3   2    0.59    0.09 
   0   0  -3    0.01    0.02 
   0   0  -3    0.05    0.05 
   0   0   3    0.05    0.03 
   0   0   3   -0.01    0.04 
   0   0  -3    0.06    0.03 
   0   0  -3    0.02    0.04 
   0   0   3    0.04    0.03 
   0   0  -3    0.01    0.01 
   0   0   3    0.06    0.04 
   0  -1   3   48.01    2.82 
  -1   0  -3   49.72    2.85 
   0   1   3   48.24    2.85 
   0  -1   3   47.03    2.86 
   1   0   3   47.51    2.84 
  -1   0   3   50.42    2.86 
  -1   0  -3   45.25    2.88 
   1   0   3   42.95    2.88 
  -1   0   3   50.94    2.85 
   0   1   3   49.08    2.86 
  -1   0  -3   43.46    2.84 
   0  -1   3   46.67    2.83 
   0   1   3   51.76    2.85 
  -1   0   3   46.68    2.83 
  -1   0  -3   48.28    2.85 
  -1   0  -3   45.90    2.84 
   1   0  -3   46.99    2.84 
   1   0   3   45.69    2.85 
   0  -1   3   50.11    2.86 
   0   1  -3   46.89    2.85 
   1   0  -3   49.69    2.85 
   1   0  -3   48.42    2.85 
  -1   0   3   45.76    2.83 
   1   0  -3   49.39    2.84 
   0   1  -3   47.63    2.85 
   1   0   3   46.08    2.84 
   0  -1  -3   47.21    2.86 
   1   1   3  210.32   13.00 
   1  -1   3  225.39   12.94 
   1   1  -3  215.10   12.95 
   1  -1   3  227.42   12.98 
   1   1   3  221.87   12.95 
   1   1  -3  212.01   12.94 
  -1   1  -3  223.89   12.95 
   1   1   3  211.26   12.94 
   1  -1  -3  219.84   12.94 
  -1   1  -3  227.70   12.95 
   1  -1  -3  223.37   12.95 
   1   1   3  211.04   12.91 
   1   1  -3  217.79   12.95 
   1   1   3  215.59   12.92 
  -1  -1  -3  200.83   12.92 
   1  -1   3  225.76   12.96 
  -1   1  -3  231.44   12.93 
  -1   1  -3  223.26   12.90 
  -1  -1   3  213.81   12.94 
   1   1  -3  213.21   12.93 
  -1   1   3  219.61   12.96 
  -1   1   3  225.13   12.95 
  -1   1   3  221.15   12.93 
  -1   1   3  214.69   12.93 
  -1  -1   3  215.72   12.93 
   1  -1  -3  219.37   12.96 
  -1  -1   3  215.69   12.97 
   1  -1   3  227.29   12.91 
  -1  -1   3  205.10   12.93 
  -1  -1  -3  215.37   12.96 
  -1  -1  -3  224.20   12.97 
   1   1  -3  215.98   12.95 
   1  -1  -3  228.07   12.95 
   1  -1  -3  220.67   12.95 
  -2   0   3  594.66   37.21 
  -2   0  -3  627.04   37.21 
   0  -2   3  639.31   37.25 
  -2   0   3  638.47   37.23 
   2   0   3  643.18   37.22 
   2   0  -3  625.24   37.22 
   0   2   3  651.48   37.21 
   2   0  -3  596.82   37.20 
   0  -2   3  643.51   37.25 
   0   2  -3  642.79   37.22 
   0  -2  -3  629.90   37.25 
   2   0   3  639.16   37.28 
   0   2   3  641.32   37.21 
  -2   0  -3  648.47   37.22 
   2   0   3  641.01   37.21 
   0   2   3  617.16   37.23 
   0   2  -3  638.88   37.21 
   2   0   3  630.65   37.21 
  -2   0   3  630.70   37.21 
   0  -2   3  572.55   37.18 
   2   0  -3  610.45   37.22 
   0  -2   3  662.93   37.17 
   2   1   3  297.53   17.43 
  -1  -2  -3  303.80   17.45 
  -2   1  -3  288.26   17.43 
   1   2  -3  296.72   17.43 
  -2   1  -3  301.39   17.41 
   1  -2   3  259.69   17.45 
   2   1   3  297.61   17.41 
   2  -1  -3  302.25   17.42 
  -1  -2  -3  299.78   17.39 
  -1   2   3  293.71   17.41 
  -1   2   3  291.80   17.45 
   2   1   3  288.90   17.42 
   1  -2   3  303.16   17.46 
  -1   2   3  278.25   17.44 
   1  -2   3  315.05   17.39 
   1   2  -3  294.69   17.42 
   1   2  -3  296.73   17.42 
  -2  -1   3  307.40   17.46 
   2  -1  -3  278.31   17.41 
  -1  -2  -3  307.57   17.47 
   2  -1  -3  285.79   17.43 
   1   2  -3  296.32   17.43 
   2  -1  -3  301.80   17.41 
   2   1   3  292.72   17.49 
  -2  -1   3  292.87   17.39 
   2   1   3  284.86   17.40 
   2  -1  -3  303.14   17.44 
   2  -1  -3  300.09   17.45 
  -2  -1   3  300.76   17.41 
  -2  -1   3  297.46   17.42 
   1   2  -3  317.74   17.44 
  -1  -2   3  292.26   17.40 
  -1  -2   3  273.41   17.38 
  -2  -1  -3  294.55   17.44 
   2   1  -3  293.20   17.41 
   1   2   3  300.89   17.38 
   1   2   3  301.77   17.42 
  -2   1   3  292.09   17.45 
   2  -1   3  285.57   17.42 
  -1   2  -3  298.65   17.44 
   1  -2  -3  285.71   17.46 
   1   2   3  312.15   17.48 
  -2   1   3  308.70   17.44 
  -2  -1  -3  283.56   17.42 
   1   2   3  304.95   17.48 
   1   2   3  297.64   17.44 
  -2  -1  -3  295.24   17.45 
  -1   2  -3  296.70   17.42 
   2   1  -3  304.11   17.42 
   1  -2  -3  301.44   17.45 
  -2  -1  -3  278.79   17.38 
   2   1  -3  248.15   17.45 
   2  -1   3  293.03   17.37 
   2   1  -3  300.57   17.43 
   1   2   3  313.41   17.39 
  -1  -2   3  310.44   17.47 
  -1   2  -3  287.59   17.43 
  -2   1   3  288.17   17.39 
  -2   1   3  278.79   17.40 
   1  -2  -3  285.46   17.41 
  -1  -2   3  304.46   17.41 
   2  -1   3  286.31   17.43 
   1   2   3  298.90   17.43 
  -1  -2   3  283.49   17.40 
  -1   2  -3  287.49   17.40 
   2  -1   3  277.35   17.47 
   2   1  -3  295.41   17.43 
  -2   2   3  161.81    9.80 
  -2  -2  -3  175.05    9.90 
  -2  -2   3  165.29    9.84 
   2  -2  -3  165.47    9.88 
  -2   2   3  163.74    9.87 
   2  -2  -3  164.56    9.81 
  -2  -2   3  168.86    9.91 
  -2  -2   3  155.79    9.80 
   2   2   3  166.97    9.80 
  -2   2  -3  174.58    9.78 
   2  -2  -3  168.00    9.83 
   2   2   3  170.45    9.82 
   2   2  -3  162.57    9.83 
   2   2   3  171.19    9.85 
  -2   2   3  175.45    9.86 
  -2   2  -3  176.45    9.88 
  -2   2  -3  172.74    9.82 
   2  -2  -3  162.63    9.84 
   2   2   3  149.22    9.94 
   2   2  -3  158.53    9.85 
  -2   2   3  159.77    9.82 
   2  -2   3  184.46    9.93 
   2   2  -3  148.53    9.89 
   2   2  -3  158.79    9.85 
   2  -2  -3  162.42    9.84 
   2  -2   3  184.61    9.80 
   2   2   3  169.39    9.85 
  -2   2   3  159.41    9.87 
   2  -2   3  174.97    9.85 
  -2   2  -3  175.73    9.85 
  -2  -2   3  157.81    9.82 
  -2   2   3  161.63    9.83 
  -2  -2  -3  166.35    9.87 
  -2  -2  -3  157.68    9.78 
  -2  -2  -3  162.19    9.80 
   2   2   3  153.45    9.94 
   2   2  -3  148.42    9.92 
  -2  -2   3  152.56    9.80 
   2  -2   3  179.74    9.90 
   0  -3   3  178.15   10.59 
   0  -3  -3  172.80   10.64 
  -3   0  -3  173.18   10.52 
   0   3   3  178.77   10.55 
   3   0  -3  176.75   10.54 
   0  -3  -3  174.53   10.49 
   3   0   3  176.79   10.52 
   0   3  -3  180.05   10.52 
  -3   0   3  181.83   10.53 
   3   0   3  171.97   10.52 
   0   3   3  175.86   10.51 
   0   3   3  183.06   10.53 
   0   3   3  189.06   10.54 
  -3   0  -3  171.38   10.50 
   3   0  -3  179.37   10.54 
   0  -3   3  179.94   10.59 
   0  -3   3  174.05   10.46 
  -3   0   3  177.13   10.50 
   0  -3   3  179.90   10.48 
   3   0  -3  178.21   10.52 
  -3   0  -3  179.70   10.55 
   3   0  -3  171.26   10.51 
   3   0   3  162.76   10.60 
   3   0  -3  182.66   10.57 
  -3   0   3  176.09   10.56 
   0   3  -3  177.21   10.52 
   0  -3  -3  174.53   10.47 
   3   0   3  169.05   10.52 
  -1  -3  -3   87.42    5.28 
   1   3  -3   87.92    5.36 
  -3  -1   3   85.95    5.45 
   3  -1  -3   82.00    5.37 
   3  -1  -3   87.49    5.38 
  -3   1  -3   93.22    5.34 
  -3   1  -3   88.18    5.31 
   3   1   3   87.47    5.33 
   1   3  -3   86.79    5.35 
  -1   3   3   86.88    5.33 
   3   1   3   92.60    5.45 
   1  -3   3   95.20    5.42 
  -1  -3  -3   90.48    5.41 
  -1   3   3   87.31    5.38 
   3   1   3   83.13    5.34 
  -1  -3  -3   87.49    5.37 
   3  -1  -3   90.88    5.35 
   1  -3   3   97.14    5.31 
  -3   1  -3   91.56    5.38 
  -3  -1   3   89.16    5.35 
  -1   3   3   88.97    5.33 
  -3  -1   3   86.75    5.32 
   1   3  -3   90.66    5.37 
   3  -1  -3   85.44    5.33 
   1   3  -3   85.22    5.29 
   3   1   3   84.98    5.36 
  -1  -3  -3   88.15    5.30 
   1  -3   3   95.28    5.31 
   1   3  -3   85.92    5.36 
   3  -1  -3   89.42    5.37 
   1   3   3   91.54    5.30 
   3  -1   3   87.81    5.37 
  -1  -3   3   88.50    5.32 
   3   1  -3   87.92    5.34 
   3  -1   3   85.23    5.42 
   1   3   3   93.51    5.31 
  -3   1   3   88.83    5.35 
   3  -1   3   86.05    5.34 
  -3   1   3   89.59    5.32 
  -3  -1  -3   84.69    5.28 
   3  -1   3   85.07    5.28 
  -1   3  -3   93.64    5.38 
   1  -3  -3   87.26    5.41 
  -1  -3   3   83.44    5.31 
   1  -3  -3   88.73    5.30 
   3   1  -3   89.52    5.36 
   1   3   3   91.36    5.41 
  -1   3  -3   93.84    5.35 
   1   3   3   87.73    5.35 
   1  -3  -3   92.15    5.41 
   1   3   3   93.67    5.41 
   3   1  -3   89.28    5.33 
  -3  -1  -3   88.52    5.37 
  -1  -3   3   87.94    5.41 
  -1  -3   3   82.15    5.29 
   1  -3  -3   88.99    5.32 
  -3  -1  -3   84.61    5.33 
   3  -1   3   90.22    5.36 
  -3  -1  -3   85.59    5.38 
   1   3   3   90.36    5.36 
  -1   3  -3   94.37    5.35 
   3   1  -3   88.41    5.41 
  -3  -2   3   15.12    1.13 
   2   3  -3   15.50    1.05 
   3   2   3   16.09    1.07 
  -3  -2   3   15.90    1.07 
  -2   3   3   14.63    1.05 
   2   3  -3   15.19    1.03 
  -3   2  -3   17.82    1.12 
  -2   3   3   15.64    1.04 
  -3   2  -3   16.12    1.02 
  -3  -2   3   14.96    1.00 
  -2  -3  -3   15.59    0.98 
  -3   2  -3   17.03    1.05 
   3  -2  -3   13.96    1.12 
  -3  -2   3   14.88    1.00 
   2   3  -3   15.38    1.07 
  -2   3   3   14.53    1.10 
  -2  -3  -3   16.93    1.16 
  -2   3   3   14.95    1.04 
   3   2   3   13.99    1.23 
   2  -3   3   17.23    1.01 
   2  -3   3   16.93    1.16 
  -3  -2   3   16.17    1.03 
   3  -2  -3   15.08    1.06 
   2   3  -3   15.61    1.13 
   3  -2  -3   14.25    1.10 
   2   3  -3   15.63    1.16 
   3   2   3   12.97    1.19 
  -2  -3  -3   16.27    1.11 
   3   2   3   15.69    1.09 
   2   3  -3   15.61    1.06 
   3   2   3   16.51    1.03 
  -2  -3  -3   15.27    1.00 
   2   3  -3   15.53    1.07 
   2  -3   3   15.84    1.16 
  -3  -2   3   14.96    1.03 
  -2   3   3   15.79    1.01 
  -2   3   3   16.42    1.11 
  -3   2  -3   16.07    1.07 
   3  -2  -3   14.70    1.02 
  -3   2   3   14.32    1.10 
   3  -2   3   16.08    1.17 
  -2  -3   3   15.71    1.06 
   3   2  -3   12.73    1.15 
  -2   3  -3   15.98    1.10 
   3  -2   3   16.56    0.99 
   2   3   3   15.47    1.12 
  -3  -2  -3   15.47    1.10 
  -3  -2  -3   16.55    1.14 
   2   3   3   15.88    1.00 
  -2  -3   3   15.09    1.00 
  -3  -2  -3   16.19    0.99 
   2  -3  -3   15.49    1.13 
   2   3   3   14.56    1.18 
   2   3   3   16.42    1.02 
  -2  -3   3   16.23    1.17 
  -2   3  -3   16.60    1.07 
  -2   3  -3   16.11    1.03 
  -3  -2  -3   16.51    1.01 
  -3   2   3   15.03    1.04 
   2  -3  -3   15.67    1.00 
   2  -3  -3   14.04    1.11 
  -2  -3   3   14.89    1.02 
  -3   2   3   14.22    1.04 
   2   3   3   16.51    1.23 
  -3  -2  -3   16.66    1.06 
   2  -3  -3   15.75    1.06 
   3   2  -3   16.09    1.06 
  -2  -3   3   15.09    1.02 
  -3   2   3   15.77    1.07 
   2   3   3   16.52    1.08 
   3   2  -3   15.45    1.06 
  -3   2   3   14.54    0.99 
  -2  -3   3   15.37    1.01 
   3  -2   3   15.56    1.07 
   2   3   3   16.36    1.07 
  -2   3  -3   15.30    1.11 
  -2   3  -3   16.07    0.99 
   3   2  -3   14.62    1.06 
   3  -2   3   15.79    1.12 
  -2   3  -3   16.62    1.07 
   3   2  -3   15.22    1.03 
  -3   2   3   15.09    1.03 
   2  -3  -3   15.38    1.03 
  -3   3  -3  300.41   17.75 
  -3  -3   3  298.89   17.66 
  -3  -3  -3  292.76   17.62 
  -3  -3   3  297.62   17.67 
   3   3   3  257.73   17.91 
  -3  -3  -3  295.15   17.66 
   3  -3   3  293.33   17.63 
   3   3   3  297.89   17.64 
  -3  -3  -3  289.97   17.64 
   3   3  -3  303.04   17.71 
  -3   3   3  285.85   17.75 
   3   3  -3  296.93   17.67 
   3  -3  -3  295.64   17.70 
   3  -3  -3  282.53   17.65 
  -3   3   3  306.36   17.69 
  -3  -3  -3  299.89   17.74 
  -3  -3  -3  299.05   17.79 
  -3  -3  -3  295.97   17.69 
   3   3  -3  296.76   17.72 
   3  -3  -3  309.80   17.64 
   3  -3  -3  312.90   17.78 
  -3   3   3  318.53   17.74 
   3   3   3  302.81   17.67 
  -3   3  -3  296.85   17.71 
  -3   3   3  294.99   17.62 
   3   3   3  299.28   17.72 
  -3  -3   3  307.40   17.70 
   3  -3   3  309.75   17.62 
  -3   3  -3  300.78   17.71 
   3  -3   3  295.31   17.61 
  -3   3  -3  322.84   17.70 
   3  -3   3  293.67   17.66 
  -3  -3   3  290.02   17.62 
   3  -3  -3  302.59   17.80 
   3   3   3  305.15   17.71 
  -3   3  -3  294.82   17.59 
   3  -3   3  302.96   17.79 
  -3   3  -3  290.22   17.65 
   3   3  -3  278.90   17.83 
   3  -3   3  306.90   17.82 
  -3  -3   3  285.49   17.63 
   3   3  -3  262.43   17.80 
   3  -3   3  300.79   17.70 
  -3   3   3  305.12   17.69 
  -3   3   3  302.52   17.69 
  -3   3  -3  306.98   17.67 
  -3  -3   3  304.30   17.80 
   3  -3  -3  308.82   17.67 
   3   3  -3  288.83   17.69 
   3  -3  -3  294.10   17.64 
   0  -4  -3    7.30    0.50 
   0  -4   3    5.70    0.44 
   4   0   3    5.46    0.57 
   0   4   3    6.42    0.55 
  -4   0  -3    6.62    0.55 
   0  -4  -3    5.95    0.63 
  -4   0  -3    4.82    0.56 
   0  -4   3    6.75    0.56 
   0   4   3    6.50    0.58 
   0   4   3    6.82    0.61 
   0  -4   3    5.31    0.46 
   0   4  -3    5.67    0.58 
  -4   0  -3    5.80    0.50 
   4   0   3    5.24    0.51 
   4   0  -3    7.84    0.73 
   0  -4   3    5.93    0.64 
  -4   0   3    7.20    0.58 
   0  -4   3    5.42    0.46 
   0   4  -3    6.26    0.53 
   0  -4   3    5.84    0.65 
   4   0  -3    7.89    0.58 
   4   0   3    6.03    0.75 
   0  -4  -3    7.07    0.46 
   0   4  -3    6.34    0.54 
  -1  -4  -3   54.30    3.61 
   1  -4   3   57.55    3.63 
   1  -4   3   57.42    3.47 
   1   4  -3   58.99    3.56 
   4   1   3   58.58    3.55 
   1  -4   3   52.32    3.45 
   1   4  -3   62.13    3.58 
  -4  -1   3   55.99    3.49 
  -4  -1   3   52.49    3.52 
   4  -1  -3   59.28    3.48 
  -1   4   3   59.30    3.58 
  -4   1  -3   56.98    3.52 
  -1   4   3   63.57    3.54 
  -4   1  -3   57.30    3.49 
  -1  -4  -3   53.84    3.46 
   4   1   3   57.69    3.55 
  -4  -1   3   51.66    3.45 
   1  -4   3   57.42    3.44 
   1   4  -3   63.18    3.56 
  -4   1  -3   56.74    3.57 
   4   1   3   59.06    3.66 
  -1  -4  -3   57.28    3.56 
   4   1   3   58.21    3.51 
  -1  -4  -3   52.70    3.46 
  -1   4   3   64.18    3.54 
   4  -1  -3   58.83    3.48 
   4  -1  -3   56.14    3.61 
   1  -4   3   56.86    3.63 
   4  -1  -3   56.27    3.52 
  -1  -4  -3   56.98    3.55 
   4  -1  -3   63.74    3.58 
  -4   1  -3   59.19    3.50 
   4   1   3   56.98    3.54 
   4  -1  -3   57.74    3.58 
  -4  -1   3   55.26    3.59 
  -1   4  -3   52.03    3.46 
  -4  -1  -3   56.30    3.54 
  -4   1   3   57.49    3.54 
   1  -4  -3   61.22    3.46 
   4   1  -3   55.07    3.51 
   1   4   3   52.44    3.54 
   4   1  -3   55.77    3.55 
  -4   1   3   58.64    3.60 
  -1  -4   3   59.56    3.57 
   4  -1   3   56.94    3.42 
  -1  -4   3   59.63    3.51 
   4   1  -3   54.13    3.52 
   4  -1   3   60.77    3.68 
   1   4   3   53.58    3.60 
  -4  -1  -3   57.18    3.58 
   1  -4  -3   60.32    3.64 
  -1  -4   3   58.81    3.64 
   4  -1   3   55.79    3.53 
   1   4   3   51.28    3.48 
   4   1  -3   52.57    3.54 
   4  -1   3   57.18    3.54 
   1  -4  -3   57.93    3.45 
  -4  -1  -3   58.09    3.50 
   1  -4  -3   61.56    3.49 
  -1   4  -3   54.38    3.56 
   1   4   3   51.69    3.46 
   1   4   3   52.98    3.51 
   4  -1   3   56.26    3.57 
   1  -4  -3   61.32    3.63 
   4  -1   3   55.67    3.49 
   2   4  -3   21.80    1.60 
   2  -4   3   24.97    1.69 
  -2   4   3   22.96    1.59 
  -4  -2   3   22.28    1.46 
   2  -4   3   25.16    1.45 
   4   2   3   21.94    1.53 
  -4   2  -3   23.59    1.58 
   4  -2  -3   22.67    1.43 
   4  -2  -3   23.06    1.52 
   4   2   3   22.48    1.48 
  -2   4   3   24.00    1.51 
  -4   2  -3   24.22    1.48 
  -4  -2   3   20.81    1.42 
   4   2   3   23.01    1.55 
   4  -2  -3   23.88    1.64 
  -2   4   3   23.16    1.54 
  -2   4   3   23.70    1.47 
  -4  -2   3   21.36    1.61 
  -4   2  -3   24.09    1.52 
   2  -4   3   23.99    1.52 
   4  -2  -3   22.81    1.46 
  -4  -2   3   22.32    1.50 
   4  -2  -3   22.58    1.43 
   2  -4   3   23.44    1.44 
  -2  -4  -3   22.52    1.63 
   2   4  -3   21.86    1.48 
   2   4  -3   22.16    1.64 
  -2  -4  -3   21.21    1.44 
  -4  -2   3   22.42    1.52 
   4   2   3   23.06    1.53 
   4  -2  -3   22.74    1.45 
   2   4  -3   22.29    1.52 
  -2  -4  -3   21.11    1.41 
   2  -4   3   23.21    1.65 
   2  -4   3   24.42    1.42 
   2   4  -3   21.57    1.53 
  -2  -4  -3   22.93    1.56 
   2   4  -3   21.41    1.42 
  -4   2  -3   22.21    1.71 
   4  -2  -3   22.49    1.52 
   2   4  -3   20.93    1.48 
   4   2  -3   21.70    1.53 
  -2  -4   3   22.39    1.51 
  -4  -2  -3   21.88    1.54 
   2   4   3   21.84    1.56 
   4  -2   3   22.84    1.46 
  -2  -4   3   21.90    1.46 
   2   4   3   21.31    1.44 
  -4   2   3   22.27    1.49 
   2   4   3   22.02    1.54 
   4  -2   3   22.87    1.69 
   4  -2   3   23.83    1.41 
   4   2  -3   21.67    1.48 
  -2   4  -3   23.50    1.52 
  -2   4  -3   23.52    1.51 
   2  -4  -3   22.82    1.43 
  -2  -4   3   22.05    1.46 
   4   2  -3   22.11    1.53 
  -2   4  -3   23.04    1.58 
  -4   2   3   22.60    1.58 
   2   4   3   20.68    1.64 
  -4   2   3   22.18    1.49 
  -4  -2  -3   21.47    1.59 
  -2   4  -3   22.79    1.45 
  -4   2   3   21.87    1.47 
   4  -2   3   23.59    1.53 
   2  -4  -3   22.58    1.52 
  -4   2   3   22.55    1.53 
   2  -4  -3   21.81    1.44 
   4  -2   3   23.03    1.60 
  -4  -2  -3   21.21    1.48 
   4   2  -3   21.55    1.52 
  -2   4  -3   23.20    1.44 
  -2  -4   3   22.72    1.65 
   2  -4  -3   25.05    1.52 
  -4  -2  -3   21.92    1.48 
  -4  -2  -3   21.75    1.44 
  -4  -2  -3   21.14    1.41 
  -2  -4   3   21.93    1.43 
  -4   2   3   24.15    1.49 
   2  -4  -3   22.68    1.64 
   2   4   3   21.48    1.68 
   2  -4  -3   22.73    1.62 
  -3  -4  -3   41.53    2.49 
  -3   4   3   39.09    2.52 
  -4   3  -3   38.72    2.54 
  -3   4   3   40.65    2.57 
   3   4  -3   42.19    2.60 
  -4   3  -3   36.75    2.58 
   4  -3  -3   41.45    2.60 
   3  -4   3   39.97    2.50 
   4   3   3   39.61    2.62 
  -4  -3   3   44.98    2.75 
   4  -3  -3   42.47    2.50 
   4  -3  -3   40.58    2.73 
   4  -3  -3   42.52    2.74 
  -4   3  -3   36.87    2.53 
   4  -3  -3   40.29    2.53 
  -4  -3   3   41.97    2.52 
   3   4  -3   43.76    2.69 
   3  -4   3   34.17    2.70 
   3   4  -3   41.73    2.62 
  -3   4   3   42.02    2.52 
  -3   4   3   41.36    2.58 
  -4  -3   3   44.94    2.50 
   3  -4   3   40.80    2.75 
  -3  -4  -3   42.36    2.55 
   3   4  -3   40.40    2.58 
  -4   3  -3   37.23    2.58 
  -4   3  -3   36.52    2.58 
  -4  -3   3   43.25    2.54 
  -4  -3   3   43.76    2.59 
  -4  -3   3   44.11    2.61 
  -3  -4  -3   41.94    2.53 
   3  -4   3   40.31    2.47 
   4  -3  -3   41.76    2.51 
   4  -3  -3   42.07    2.54 
   3  -4   3   39.30    2.59 
   4   3   3   39.93    2.61 
   3   4  -3   38.88    2.61 
  -3  -4  -3   42.77    2.58 
   3  -4   3   40.51    2.51 
  -4   3  -3   36.45    2.64 
  -3   4   3   39.57    2.66 
   4   3   3   40.30    2.54 
  -3   4   3   39.83    2.59 
  -3   4   3   41.07    2.69 
   3   4  -3   42.66    2.50 
   3  -4   3   38.27    2.52 
   3   4  -3   40.58    2.81 
  -3  -4  -3   41.63    2.65 
  -4  -3   3   42.77    2.57 
  -3  -4  -3   42.43    2.73 
   4   3   3   41.07    2.58 
   3   4  -3   39.52    2.75 
  -3   4  -3   37.94    2.47 
  -3   4  -3   39.80    2.55 
   3  -4  -3   41.76    2.51 
   3   4   3   37.69    2.78 
   3  -4  -3   40.85    2.53 
  -3   4  -3   38.73    2.52 
  -4  -3  -3   41.20    2.64 
   3  -4  -3   40.34    2.73 
  -4  -3  -3   40.80    2.56 
   3  -4  -3   41.43    2.50 
  -4   3   3   40.24    2.63 
  -4  -3  -3   38.80    2.69 
   4  -3   3   38.24    2.70 
   4  -3   3   36.52    2.45 
  -3   4  -3   38.87    2.58 
   4   3  -3   41.62    2.50 
   3   4   3   40.86    2.51 
  -4   3   3   41.26    2.69 
  -4   3   3   42.38    2.58 
  -3   4  -3   37.85    2.60 
  -3  -4   3   40.57    2.51 
   4   3  -3   36.30    2.80 
   4  -3   3   37.54    2.48 
   4   3  -3   41.84    2.50 
   4  -3   3   37.43    2.52 
   3  -4  -3   39.62    2.52 
  -3   4  -3   38.52    2.66 
  -3   4  -3   38.86    2.58 
   4   3  -3   44.32    2.57 
   3  -4  -3   40.51    2.60 
   4   3  -3   43.93    2.62 
  -3  -4   3   42.94    2.55 
   4  -3   3   40.81    2.61 
  -4  -3  -3   40.31    2.56 
   4   3  -3   41.16    2.83 
   3  -4  -3   42.35    2.93 
   3   4   3   42.27    2.63 
   3   4   3   42.11    2.68 
  -4   3   3   41.30    2.57 
  -3  -4   3   43.13    2.60 
   3   4   3   41.01    2.54 
   4   3  -3   44.51    2.61 
   4  -3   3   36.57    2.49 
  -3  -4   3   42.47    2.58 
  -4   3   3   38.58    2.55 
  -4   3   3   39.08    2.49 
   4  -3   3   36.47    2.75 
  -3  -4   3   41.08    2.55 
   3  -4  -3   41.82    2.54 
   3   4   3   42.02    2.61 
   3   4   3   41.93    2.87 
  -4  -3  -3   39.56    2.52 
  -4  -3  -3   41.79    2.53 
  -4   3   3   39.84    2.58 
   4   3  -3   35.33    2.74 
  -4  -4   3    7.76    0.84 
   4  -4   3    9.09    0.65 
  -4  -4   3    7.66    0.66 
   4   4  -3    7.10    0.76 
   4   4  -3    6.79    0.79 
   4  -4   3    9.21    0.63 
   4   4  -3    6.31    1.03 
   4  -4  -3    8.00    0.62 
   4   4   3    8.49    0.72 
  -4  -4  -3    7.42    0.61 
   4  -4  -3    8.00    1.01 
  -4  -4  -3    8.61    0.71 
   4  -4   3    8.89    1.06 
   4   4   3    7.89    0.69 
   4  -4   3    9.62    0.61 
  -4  -4  -3    7.85    0.63 
   4  -4   3    9.40    0.62 
   4  -4  -3    8.65    0.79 
  -4  -4  -3    7.86    0.95 
   4  -4   3   10.06    0.82 
   4   4  -3    6.81    0.67 
  -4   4  -3   10.16    0.76 
  -4   4  -3    9.58    0.73 
   4   4   3    7.41    0.83 
   4   4  -3    7.07    0.62 
  -4  -4  -3    6.73    0.86 
  -4  -4   3    7.17    0.99 
   4  -4  -3    8.31    0.65 
   4   4  -3    6.42    0.89 
   4  -4  -3    8.52    0.62 
   4   4   3    7.29    0.93 
   4  -4  -3    9.16    1.13 
  -4   4   3    8.39    0.76 
   4   4   3    7.66    0.77 
  -4  -4   3    7.33    0.63 
  -4  -4   3    7.18    0.58 
  -4   4   3    8.18    0.68 
   4  -4  -3    8.43    0.69 
  -4  -4   3    7.72    0.70 
   4   4   3    6.85    1.02 
   4   4  -3    7.16    0.80 
  -4   4  -3    9.59    0.68 
  -4   4  -3   10.01    0.92 
  -4   4   3    8.61    0.69 
   4   4   3    5.23    0.93 
  -4   4  -3    9.10    0.74 
  -4   4   3    8.26    0.76 
  -4   4   3    7.46    0.93 
  -4   4   3    8.36    0.91 
  -4   4  -3    9.82    0.78 
  -4   4   3    8.21    0.68 
  -4  -4  -3    7.05    0.60 
  -4  -4  -3    7.52    0.66 
   4   4   3    7.63    0.77 
  -4   4   3    8.24    0.72 
  -4   4  -3    9.57    0.65 
   4   4  -3    6.88    0.61 
  -4  -4   3    7.22    0.74 
  -4  -4  -3    7.75    0.61 
   4  -4  -3    7.54    0.71 
  -4  -4  -3    8.57    0.71 
  -4   4  -3    9.37    0.91 
   4   4  -3    6.74    1.01 
   0   5   3    1.69    0.33 
   5   0  -3    1.56    0.35 
   0   5  -3    2.24    0.40 
   0   5   3    1.81    0.35 
  -5   0   3    1.46    0.29 
   5   0  -3    1.66    0.24 
   0  -5   3    1.93    0.40 
   0  -5  -3    1.78    0.22 
   0  -5  -3    1.36    0.24 
   0   5  -3    2.23    0.36 
   0  -5   3    2.20    0.30 
   5   0   3    2.60    0.31 
   5   0  -3    1.46    0.35 
   0  -5  -3    1.74    0.22 
   5   0   3    2.72    0.41 
   0  -5  -3    1.78    0.26 
   5   0  -3    1.54    0.30 
  -5   0  -3    2.59    0.40 
  -5   0  -3    2.56    0.32 
   5   0  -3    1.29    0.35 
   5   0   3    2.24    0.56 
   0   5  -3    2.25    0.38 
   0   5   3    1.73    0.41 
   5   0  -3    1.51    0.23 
   0  -5   3    1.98    0.24 
   0  -5   3    2.29    0.24 
   5   0  -3    2.28    0.53 
  -5   0  -3    2.63    0.45 
  -5   0   3    1.76    0.28 
   0  -5  -3    1.75    0.43 
   5   0   3    3.46    0.54 
   0  -5   3    2.01    0.48 
   0   5  -3    2.35    0.27 
   0   5  -3    2.07    0.39 
   0   5   3    2.38    0.41 
  -5   0   3    1.59    0.41 
  -5   0   3    1.75    0.37 
   0  -5   3    1.86    0.46 
  -5   0  -3    2.40    0.33 
   5   1   3   27.73    1.86 
  -1  -5  -3   27.98    1.85 
   1   5  -3   32.66    2.05 
  -1  -5  -3   27.47    2.14 
   1   5  -3   29.18    1.98 
   5   1   3   29.31    1.84 
  -5   1  -3   31.45    2.02 
  -1   5   3   31.72    1.95 
   5   1   3   30.01    2.15 
  -5   1  -3   29.03    1.95 
  -5   1  -3   29.93    1.89 
   1   5  -3   28.22    1.82 
  -5  -1   3   24.74    1.83 
  -5  -1   3   27.80    2.02 
  -5   1  -3   29.59    1.88 
  -1   5   3   30.58    1.96 
   1   5  -3   32.97    2.02 
  -1  -5  -3   27.66    1.85 
  -5  -1   3   25.85    1.89 
   5  -1  -3   27.28    2.11 
   5  -1  -3   29.22    1.95 
   1   5  -3   31.04    1.99 
   1  -5   3   29.85    2.09 
   1  -5   3   30.53    1.88 
  -1  -5  -3   26.64    1.83 
   1  -5   3   29.97    2.11 
   1  -5   3   30.04    1.82 
  -5  -1   3   27.37    1.95 
   5  -1  -3   29.69    1.86 
   5  -1  -3   29.52    1.87 
  -5  -1   3   28.54    1.88 
   5   1   3   29.29    1.99 
   5  -1  -3   30.68    1.96 
   1   5  -3   31.21    1.97 
   5   1   3   30.76    1.94 
   1  -5   3   30.34    1.86 
  -1  -5  -3   27.69    1.82 
   5  -1  -3   28.67    1.83 
   5  -1  -3   28.81    2.05 
  -1  -5  -3   29.18    2.08 
   5   1   3   29.87    1.97 
  -1   5   3   27.40    1.83 
  -1   5   3   29.68    2.12 
   1  -5   3   29.83    1.84 
  -5   1   3   28.16    1.89 
   5   1  -3   26.91    1.94 
  -1   5  -3   30.60    1.94 
  -5  -1  -3   28.62    1.95 
   5  -1   3   30.10    1.97 
   5  -1   3   29.43    1.85 
   1  -5  -3   31.41    1.88 
  -1  -5   3   28.17    2.08 
   5   1  -3   28.95    1.93 
   1   5   3   31.19    2.05 
   5  -1   3   29.14    2.02 
  -1   5  -3   28.99    1.84 
   1  -5  -3   29.03    1.85 
  -5   1   3   25.78    2.01 
  -5   1   3   26.86    2.02 
   1   5   3   30.35    2.08 
  -1  -5   3   28.64    2.10 
  -1   5  -3   29.64    2.01 
   1  -5  -3   29.73    2.10 
   5  -1   3   30.16    1.86 
   5  -1   3   29.11    2.19 
  -5   1   3   27.05    1.95 
  -5  -1  -3   29.76    1.90 
  -1  -5   3   30.98    1.88 
   1   5   3   27.41    1.99 
   1   5   3   27.70    1.90 
  -1  -5   3   28.28    1.92 
  -1   5  -3   30.10    1.95 
   5   1  -3   27.95    1.98 
  -5   1   3   28.04    1.89 
   1  -5  -3   31.09    2.11 
   1   5   3   28.43    1.86 
  -5  -1  -3   29.31    2.01 
   1  -5  -3   28.97    1.83 
   1  -5  -3   30.84    1.84 
  -1  -5   3   29.64    1.83 
   5   1  -3   27.87    1.84 
  -2   5   3   10.34    0.82 
   2   5  -3   10.71    0.98 
  -5  -2   3    7.80    0.77 
   2   5  -3   11.14    1.06 
   2   5  -3   12.18    0.92 
   5  -2  -3   10.42    1.03 
  -2  -5  -3    9.23    0.76 
   5   2   3   10.36    0.77 
   5   2   3   10.89    0.92 
  -2   5   3   11.92    0.84 
   2  -5   3    9.69    1.07 
  -5  -2   3    8.85    0.97 
   5  -2  -3   10.57    0.75 
   2   5  -3   11.31    0.83 
  -2  -5  -3    8.16    1.00 
  -2  -5  -3    8.17    0.70 
   2  -5   3    9.06    0.74 
  -5   2  -3   10.19    0.75 
  -5  -2   3    8.12    0.70 
  -5   2  -3    9.09    0.86 
  -5  -2   3    9.84    0.89 
  -2   5   3   11.97    0.87 
  -5   2  -3   10.30    0.86 
   2   5  -3   11.27    0.94 
   2  -5   3    8.64    0.71 
  -2   5   3   11.62    0.81 
   5  -2  -3    9.71    0.77 
   5  -2  -3   11.58    0.88 
  -5  -2   3    9.81    0.78 
  -2   5   3   11.17    0.99 
   5  -2  -3   10.18    0.73 
   2   5  -3   10.99    0.73 
   2  -5   3    8.93    0.99 
   5  -2  -3   10.25    0.93 
   2   5  -3   12.36    0.94 
   5   2   3    9.99    0.73 
  -5   2  -3   10.22    0.75 
  -2  -5  -3    8.69    0.96 
   5  -2  -3    9.71    1.18 
   5   2   3   10.80    0.84 
   5   2   3   10.06    0.93 
   5   2   3   10.33    0.91 
   2  -5   3    8.61    0.69 
  -5   2  -3   10.43    0.79 
   5  -2  -3   10.15    0.78 
  -2   5   3   12.05    0.84 
  -5   2  -3   10.32    0.79 
  -5   2  -3   11.12    0.97 
   5  -2  -3   10.58    0.73 
  -5  -2   3    9.25    0.82 
   5  -2  -3   11.25    0.77 
   2  -5   3    9.34    0.70 
   2  -5   3   10.41    1.18 
  -5   2   3    9.58    0.90 
  -2  -5   3   10.90    0.70 
   5   2  -3    8.70    0.76 
  -5  -2  -3    9.90    0.90 
   5  -2   3   10.79    0.76 
  -5  -2  -3   10.47    0.75 
   2  -5  -3   11.85    0.74 
   5   2  -3   10.22    0.82 
  -2   5  -3    9.01    0.79 
   2   5   3    9.15    0.87 
   2  -5  -3   11.82    0.73 
   5  -2   3   11.21    1.26 
  -2  -5   3   11.90    0.75 
   2   5   3    7.69    0.94 
  -2  -5   3   12.62    1.14 
   2   5   3    8.40    1.12 
  -2   5  -3    8.96    0.72 
  -5  -2  -3    9.95    0.79 
   2  -5  -3   11.72    1.08 
   5  -2   3   10.77    0.73 
  -5   2   3    9.87    0.79 
  -5  -2  -3   10.45    0.97 
  -5   2   3    9.88    0.80 
   2  -5  -3   11.81    0.74 
   2  -5  -3   11.75    0.76 
  -5   2   3   10.25    0.83 
   5   2  -3    9.32    0.72 
  -2   5  -3    8.21    0.72 
   2  -5  -3   12.28    0.90 
   5  -2   3   10.34    0.72 
  -5  -2  -3   10.26    0.79 
   5   2  -3    9.63    0.89 
  -2  -5   3   11.81    0.81 
  -5   2   3    9.99    0.84 
   5   2  -3    8.33    0.90 
  -2  -5   3   10.49    0.90 
  -2  -5   3   10.32    0.79 
   5  -2   3   10.62    0.90 
  -5   2   3   10.18    0.80 
   2   5   3    7.99    0.97 
   2  -5  -3   12.41    1.12 
   2  -5  -3   11.46    0.78 
   2   5   3    8.01    0.79 
   5  -2   3   10.64    1.03 
   2  -5  -3   11.62    0.79 
   2   5   3    7.83    0.89 
  -2  -5   3   11.09    0.87 
  -2   5  -3    8.35    0.91 
  -5   2   3   10.38    0.98 
   5   2  -3   10.30    0.90 
  -2   5  -3    8.79    0.83 
  -5  -2  -3   10.58    0.74 
  -2   5  -3    9.53    0.81 
  -5  -3   3    4.66    0.48 
  -3   5   3    4.71    0.51 
   5  -3  -3    4.67    0.46 
  -5   3  -3    3.95    0.48 
  -3  -5  -3    4.05    0.63 
   3  -5   3    4.25    0.75 
   5  -3  -3    4.60    0.40 
   5   3   3    4.12    0.59 
   5   3   3    3.97    0.54 
  -3   5   3    4.87    0.74 
  -5  -3   3    5.45    0.50 
  -5  -3   3    4.64    0.39 
   5  -3  -3    4.49    0.40 
   3  -5   3    4.33    0.61 
   3  -5   3    4.32    0.47 
  -3   5   3    5.85    0.62 
  -5   3  -3    3.78    0.62 
  -5   3  -3    3.97    0.49 
   3  -5   3    4.31    0.41 
   5  -3  -3    5.27    0.66 
   5   3   3    4.48    0.71 
   3  -5   3    3.99    0.37 
   3   5  -3    4.28    0.52 
   3  -5   3    4.88    0.80 
  -5   3  -3    4.23    0.49 
   5  -3  -3    4.63    0.53 
   5   3   3    3.84    0.57 
   3   5  -3    4.18    0.78 
  -3  -5  -3    3.91    0.54 
  -5  -3   3    4.91    0.66 
  -3  -5  -3    4.94    0.49 
  -5   3  -3    3.70    0.54 
  -5   3  -3    3.75    0.44 
   5  -3  -3    4.25    0.71 
   5  -3  -3    3.93    0.80 
  -3   5   3    4.49    0.49 
   3   5  -3    4.95    0.63 
   5   3   3    5.01    0.48 
  -5  -3   3    5.26    0.56 
  -3  -5  -3    4.16    0.40 
  -3  -5  -3    4.58    0.50 
  -5  -3   3    4.24    0.41 
  -5   3  -3    4.45    0.59 
   3   5  -3    4.51    0.64 
  -3  -5  -3    4.51    0.39 
   3   5  -3    4.36    0.42 
  -5  -3   3    4.28    0.69 
   5  -3  -3    4.58    0.43 
  -3  -5  -3    5.02    0.76 
  -3   5   3    4.65    0.53 
   3  -5   3    4.09    0.39 
  -3  -5  -3    4.59    0.40 
   3   5  -3    5.07    0.59 
  -5   3  -3    3.70    0.43 
  -3   5   3    4.74    0.57 
  -5   3  -3    4.17    0.60 
  -5   3   3    4.36    0.50 
   3  -5  -3    4.85    0.41 
   3  -5  -3    4.88    0.49 
  -5   3   3    4.22    0.69 
  -3   5  -3    4.45    0.42 
  -3   5  -3    4.29    0.60 
  -3  -5   3    4.68    0.76 
  -3  -5   3    3.87    0.52 
   3  -5  -3    3.38    0.69 
  -3   5  -3    4.48    0.72 
  -5   3   3    4.53    0.47 
   3  -5  -3    4.82    0.42 
   3   5   3    4.22    0.69 
  -3   5  -3    4.11    0.54 
   5   3  -3    4.92    0.65 
  -5   3   3    4.25    0.46 
   5  -3   3    4.18    0.43 
  -5   3   3    4.10    0.65 
   5   3  -3    4.98    0.70 
   3  -5  -3    4.78    0.79 
   3   5   3    4.21    0.57 
   3  -5  -3    4.41    0.51 
   5  -3   3    3.54    0.54 
  -3  -5   3    4.89    0.46 
  -3  -5   3    4.09    0.37 
   3  -5  -3    4.49    0.62 
  -3   5  -3    4.39    0.43 
  -5  -3  -3    4.61    0.61 
  -5  -3  -3    3.84    0.39 
   5   3  -3    4.70    0.42 
   5   3  -3    4.77    0.48 
  -5   3   3    4.50    0.60 
  -5   3   3    4.82    0.57 
  -3   5  -3    4.28    0.55 
   5  -3   3    4.61    1.02 
   5   3  -3    4.96    0.54 
   5  -3   3    3.45    0.36 
  -3  -5   3    5.20    0.71 
   5   3  -3    4.89    0.67 
   5   3  -3    4.40    0.48 
   3   5   3    4.62    0.67 
   5  -3   3    4.29    0.40 
   5  -3   3    4.62    0.78 
  -5  -3  -3    4.05    0.66 
  -5   3   3    4.53    0.56 
  -5  -3  -3    4.11    0.42 
   3  -5  -3    4.69    0.39 
   3   5   3    3.87    0.71 
  -3  -5   3    5.13    0.63 
  -3  -5   3    4.94    0.51 
  -5   3   3    3.93    0.61 
  -3   5  -3    4.94    0.60 
   3  -5  -3    4.60    0.43 
  -5  -3  -3    4.28    0.49 
   4   5  -3   13.52    1.08 
  -4   5   3   14.66    1.09 
  -4  -5  -3   16.43    1.19 
  -4   5   3   15.32    1.20 
  -5  -4   3   14.61    1.18 
  -4  -5  -3   16.61    1.09 
   5  -4  -3   16.64    1.09 
   5   4   3   15.87    1.39 
  -4  -5  -3   16.47    1.54 
   4  -5   3   17.41    1.06 
  -4   5   3   15.02    1.18 
   4  -5   3   17.13    1.07 
   4  -5   3   16.08    1.65 
   4   5  -3   13.50    1.70 
  -5   4  -3   15.89    1.10 
   5   4   3   14.45    1.19 
   5  -4  -3   15.99    1.08 
  -5  -4   3   16.37    1.06 
   5  -4  -3   15.80    1.08 
  -4  -5  -3   16.25    1.16 
  -5  -4   3   17.17    1.15 
   4   5  -3   16.08    1.50 
  -5   4  -3   16.29    1.41 
  -4   5   3   15.68    1.15 
  -5   4  -3   14.27    1.19 
   4   5  -3   14.24    1.15 
  -4  -5  -3   16.82    1.06 
  -4   5   3   15.40    1.18 
   5   4   3   15.28    1.28 
  -4  -5  -3   16.56    1.19 
   4   5  -3   13.89    1.28 
  -4   5   3   14.51    1.23 
   5  -4  -3   15.48    1.12 
   4  -5   3   17.51    1.12 
  -5  -4   3   15.95    1.22 
  -5   4  -3   15.18    1.13 
   4   5  -3   15.65    1.23 
  -5  -4   3   16.31    1.31 
  -5   4  -3   15.19    1.18 
   5  -4  -3   15.95    1.59 
   5   4   3   13.88    1.70 
  -4   5   3   14.61    1.13 
   5  -4  -3   16.41    1.15 
  -4  -5  -3   13.54    1.37 
   5  -4  -3   15.57    1.79 
  -5  -4   3   16.25    1.67 
   4  -5   3   17.77    1.77 
  -5   4  -3   16.34    1.26 
   4  -5   3   16.19    1.30 
  -4  -5  -3   16.77    1.09 
   4  -5   3   17.43    1.14 
   4  -5   3   16.73    1.09 
   4   5  -3   14.40    1.16 
  -5  -4   3   16.01    1.14 
  -4   5   3   14.15    1.50 
   5   4   3   14.26    1.33 
   5  -4  -3   16.26    1.30 
   5   4   3   15.52    1.15 
  -4  -5  -3   17.09    1.10 
  -5   4  -3   16.28    1.11 
  -5   4  -3   15.95    1.20 
  -5   4   3   16.14    1.11 
  -5  -4  -3   15.11    1.09 
   5  -4   3   15.84    1.30 
  -4  -5   3   15.05    1.12 
  -4   5  -3   17.78    1.45 
  -4  -5   3   15.14    1.24 
   4  -5  -3   15.72    1.14 
   5  -4   3   15.88    1.76 
   4   5   3   15.63    1.59 
   4  -5  -3   14.74    1.08 
  -5   4   3   17.38    1.27 
  -4  -5   3   14.19    1.17 
  -5  -4  -3   15.03    1.18 
   5   4  -3   16.65    1.29 
   4   5   3   16.58    1.37 
  -5  -4  -3   14.55    1.08 
   5  -4   3   15.07    1.05 
  -5   4   3   15.56    1.46 
  -5  -4  -3   16.39    1.16 
  -5  -4  -3   15.65    1.09 
   5  -4   3   15.67    1.08 
   4  -5  -3   13.57    1.69 
  -5   4   3   13.91    1.24 
   4  -5  -3   16.19    1.29 
  -4  -5   3   14.24    1.34 
  -4  -5   3   15.26    1.12 
  -5   4   3   14.97    1.46 
   4   5   3   14.26    1.60 
  -5   4   3   15.82    1.16 
   5  -4   3   14.06    1.62 
  -5  -4  -3   16.04    1.37 
   4  -5  -3   13.48    1.59 
   4   5   3   16.69    1.22 
   5   4  -3   16.95    1.34 
  -4   5  -3   15.87    1.25 
  -4   5  -3   17.38    1.27 
   5   4  -3   16.14    1.08 
  -4   5  -3   17.21    1.23 
  -4  -5   3   15.47    1.13 
   4  -5  -3   15.06    1.11 
   4  -5  -3   13.93    1.09 
  -5   4   3   15.66    1.22 
  -5  -4  -3   14.01    1.05 
  -4   5  -3   16.59    1.10 
   4  -5  -3   14.26    1.06 
   5   4  -3   16.83    1.38 
   4   5   3   16.76    1.27 
  -4   5  -3   16.82    1.09 
   5   4  -3   16.04    1.18 
  -4   5  -3   17.09    1.21 
   4   5   3   13.28    1.79 
  -5  -4  -3   15.53    1.18 
  -4  -5   3   14.15    1.09 
  -5  -4  -3   14.40    1.45 
   5  -4   3   15.75    1.12 
   5   4  -3   15.85    1.19 
  -4  -5   3   14.15    1.04 
   5  -4   3   14.93    1.05 
  -4   5  -3   16.91    1.13 
   5  -5  -3   -1.03    1.10 
   5   5   3    0.98    0.49 
   5   5   3    0.58    0.26 
   5  -5   3   -0.29    1.04 
  -5  -5   3    1.17    0.43 
  -5  -5   3    0.66    0.31 
  -5  -5   3    0.71    0.40 
   5  -5   3    0.34    0.51 
  -5   5  -3    0.06    0.93 
  -5   5   3    0.54    0.24 
  -5   5   3    0.51    0.19 
   5   5  -3    1.35    0.64 
   5   5   3    1.16    0.71 
   5  -5   3    0.27    0.17 
  -5   5   3    0.75    0.37 
  -5   5   3    0.58    0.42 
   5  -5  -3    0.58    0.18 
  -5  -5   3    1.18    0.66 
  -5   5  -3    0.74    0.44 
  -5  -5  -3    1.01    0.41 
  -5   5  -3    0.20    0.46 
  -5   5  -3    0.41    0.23 
  -5   5   3    0.81    0.27 
   5  -5   3   -0.39    1.01 
  -5   5   3    0.64    0.31 
   5  -5  -3    0.96    0.26 
  -5  -5  -3    0.62    0.18 
  -5  -5  -3    0.68    0.26 
   5   5  -3    0.81    0.42 
  -5   5  -3    0.28    0.14 
   5  -5  -3    0.52    0.37 
  -5  -5  -3    0.80    0.31 
  -5   5  -3    0.28    0.33 
   5  -5  -3    0.56    0.17 
  -5   5   3    0.72    0.69 
  -5  -5  -3    0.98    0.33 
  -5   5  -3    0.19    0.28 
  -5  -5   3    0.67    0.17 
  -5  -5  -3    1.75    0.70 
   5  -5  -3    0.63    0.16 
  -5  -5   3    0.76    0.27 
  -5  -5  -3    0.73    0.15 
   5  -5  -3    0.53    0.89 
   5  -5  -3    0.54    0.19 
  -5   5  -3    0.46    0.20 
  -5   5   3    0.68    0.26 
  -5   5   3    1.19    0.49 
  -5  -5   3   -0.03    0.73 
   5   5  -3    0.89    0.52 
   5  -5  -3    0.09    0.47 
   5   5   3    0.80    1.06 
  -5  -5  -3    0.57    0.21 
  -5   5  -3    0.40    0.60 
   5   5  -3    0.81    0.60 
  -5  -5  -3    1.04    0.71 
   5  -5   3    0.29    0.17 
   5   5  -3    1.05    0.30 
  -5  -5   3    1.10    0.36 
   5   5   3    0.09    0.29 
   6   0   3    0.08    0.33 
   6   0  -3    0.29    0.14 
  -6   0  -3    0.49    0.41 
   0  -6   3   -0.60    0.51 
  -6   0  -3    0.33    0.17 
   0   6  -3    0.21    0.26 
   0   6  -3    0.05    0.35 
  -6   0   3   -0.05    0.35 
   6   0  -3    0.17    0.37 
   6   0   3    0.22    0.16 
   0  -6  -3    0.13    0.12 
   0   6   3    0.13    0.24 
   6   0   3    0.26    0.29 
  -6   0   3    0.04    0.14 
  -6   0  -3    0.08    0.15 
   6   0  -3    0.20    0.27 
   0  -6  -3    0.30    0.21 
   0  -6   3    0.08    0.11 
   0   6   3   -0.05    0.29 
  -6   0   3   -0.13    0.36 
  -6   0   3    0.13    0.25 
   6   0  -3    0.07    0.16 
   0  -6  -3    0.23    0.51 
  -6   0   3    0.23    0.19 
   0   6  -3   -0.04    0.15 
   0  -6   3    0.24    0.53 
   6   0  -3    0.18    0.14 
   0  -6   3    0.43    0.21 
   0  -6  -3   -0.03    0.53 
   0   6  -3    0.22    0.12 
   6   0  -3    0.50    0.40 
   6   0   3   -0.25    0.43 
   0  -6   3   -0.32    0.55 
   6   0   3   -0.07    0.12 
  -6   0   3    0.44    0.46 
   0   6  -3    0.02    0.35 
  -6   0  -3   -0.10    0.37 
   0  -6   3    0.21    0.14 
   0   6   3    0.16    0.39 
   0  -6   3   -0.03    0.08 
  -6   0   3    0.04    0.19 
  -6   0  -3   -0.18    0.18 
   0  -6  -3    0.22    0.13 
   0   6   3    0.28    0.41 
  -6   0  -3   -0.20    0.16 
   0   6  -3    0.27    0.28 
  -6   0  -3   -0.09    0.18 
   6   0  -3    0.49    0.66 
  -6   0   3    0.02    0.21 
   0   6  -3    0.06    0.39 
   0  -6  -3    0.13    0.50 
   0  -6  -3   -0.09    0.18 
   0  -6  -3    0.12    0.11 
   0  -6  -3    0.23    0.12 
  -1  -6  -3   19.72    1.58 
   6  -1  -3   19.12    1.28 
   6   1   3   20.06    1.31 
  -6  -1   3   19.37    1.36 
   6  -1  -3   18.33    1.59 
   1   6  -3   19.00    1.28 
   1   6  -3   18.02    1.24 
  -1  -6  -3   21.59    1.35 
  -1   6   3   19.60    1.42 
   6  -1  -3   17.29    1.42 
  -6  -1   3   18.57    1.29 
  -6  -1   3   18.38    1.39 
   1  -6   3   20.22    1.30 
  -1  -6  -3   19.34    1.26 
   1  -6   3   19.98    1.75 
  -6   1  -3   19.49    1.35 
   1  -6   3   20.95    1.48 
  -1  -6  -3   19.52    1.25 
   1  -6   3   21.26    1.29 
  -1   6   3   20.10    1.46 
   1   6  -3   20.23    1.49 
  -6   1  -3   20.12    1.32 
  -1   6   3   20.43    1.52 
   6  -1  -3   17.56    1.30 
  -1  -6  -3   20.11    1.34 
  -1  -6  -3   20.38    1.72 
  -6   1  -3   19.85    1.50 
  -6   1  -3   18.74    1.32 
  -6  -1   3   19.27    1.33 
   6  -1  -3   15.93    1.85 
   6   1   3   19.61    1.31 
  -6   1  -3   19.65    1.36 
   1  -6   3   20.66    1.26 
  -6   1  -3   20.74    1.33 
   1   6  -3   19.98    1.41 
   6   1   3   21.53    1.47 
   1   6  -3   19.64    1.53 
  -6  -1   3   17.49    1.42 
   1   6  -3   19.70    1.52 
   6  -1  -3   16.04    1.45 
   6  -1  -3   18.83    1.31 
  -6   1  -3   20.40    1.58 
   1   6  -3   19.60    1.52 
   1   6  -3   17.89    1.25 
  -1  -6  -3   20.51    1.28 
  -6  -1   3   19.17    1.49 
   1  -6   3   21.11    1.75 
   6   1   3   19.56    1.50 
   1   6  -3   20.24    1.63 
   6   1   3   21.13    1.58 
  -1   6   3   16.76    1.30 
  -1   6   3   19.11    1.57 
   1   6   3   21.31    1.48 
  -1  -6   3   19.29    1.36 
  -6  -1  -3   21.33    1.33 
  -1   6  -3   19.53    1.27 
  -1  -6   3   19.73    1.72 
   6   1  -3   19.62    1.56 
   6   1  -3   19.23    1.42 
  -6  -1  -3   20.82    1.37 
   1  -6  -3   17.12    1.69 
   1  -6  -3   18.08    1.32 
   6  -1   3   21.46    1.29 
  -6  -1  -3   20.97    1.32 
   1  -6  -3   19.32    1.28 
   1  -6  -3   17.23    1.69 
  -1   6  -3   20.74    1.56 
  -1   6  -3   19.83    1.30 
   1   6   3   19.41    1.53 
  -6   1   3   17.91    1.38 
   6   1  -3   17.70    1.32 
   1  -6  -3   16.46    1.25 
   6   1  -3   19.09    1.49 
  -6   1   3   17.37    1.49 
   6  -1   3   20.48    1.30 
  -6   1   3   16.59    1.40 
  -1  -6   3   18.65    1.28 
   1  -6  -3   17.95    1.25 
   1   6   3   20.46    1.58 
   1  -6  -3   19.33    1.32 
  -1   6  -3   20.63    1.48 
   6  -1   3   21.12    1.53 
   6  -1   3   20.63    1.33 
  -6  -1  -3   18.69    1.30 
  -6  -1  -3   22.03    1.40 
   6   1  -3   18.94    1.54 
  -6   1   3   18.38    1.36 
  -1  -6   3   19.20    1.73 
   1  -6  -3   18.94    1.26 
  -1   6  -3   19.02    1.44 
  -1   6  -3   21.72    1.45 
  -6  -1  -3   20.98    1.52 
   1  -6  -3   17.36    1.27 
   6  -1   3   21.57    1.65 
  -1  -6   3   18.60    1.24 
  -6   1   3   18.03    1.32 
   1   6   3   19.62    1.66 
   6   1  -3   18.97    1.28 
  -6   1   3   17.88    1.31 
  -6   1   3   17.50    1.56 
   6  -1   3   22.35    1.97 
   2  -6   3   12.04    1.12 
  -2   6   3   13.82    1.15 
  -2   6   3   13.78    1.09 
   6  -2  -3   13.40    0.94 
  -2   6   3   14.66    1.14 
   6   2   3   14.71    1.14 
   2   6  -3   16.56    1.75 
   6   2   3   13.02    1.20 
   2   6  -3   13.42    0.90 
  -6   2  -3   12.79    1.11 
  -2  -6  -3   13.01    1.31 
  -2   6   3   12.78    0.94 
  -6   2  -3   13.50    1.03 
  -2  -6  -3   13.00    0.91 
  -2   6   3   12.88    1.07 
   2   6  -3   14.53    1.07 
  -6   2  -3   11.60    1.19 
  -6  -2   3   13.58    1.00 
   2   6  -3   15.46    1.33 
  -2  -6  -3   13.24    1.02 
  -6  -2   3   13.71    1.03 
   2  -6   3   12.91    0.95 
  -6   2  -3   13.95    1.29 
  -2  -6  -3   14.14    1.03 
  -6  -2   3   13.01    0.94 
   2   6  -3   13.95    1.20 
  -2   6   3   13.11    0.99 
   6   2   3   13.69    0.97 
  -2  -6  -3   13.49    0.93 
  -2  -6  -3   13.28    1.45 
   2  -6   3   13.30    0.93 
  -2  -6  -3   13.40    0.95 
   6  -2  -3   13.35    0.96 
   6  -2  -3   12.73    1.35 
  -6   2  -3   13.16    1.01 
  -6  -2   3   13.74    1.02 
  -6   2  -3   13.61    0.99 
   2   6  -3   15.70    1.22 
   2  -6   3   12.85    0.91 
  -2   6   3   14.04    1.29 
   6  -2  -3   13.85    0.98 
   6  -2  -3   13.10    0.92 
   6   2   3   14.48    1.00 
  -2  -6  -3   13.17    0.93 
  -6  -2   3   13.59    1.24 
  -6   2  -3   13.92    1.04 
   2  -6   3   13.09    1.49 
   6   2   3   13.57    1.30 
  -2   6   3   12.79    0.94 
  -6   2  -3   13.21    0.97 
   6  -2  -3   11.50    1.49 
   2  -6   3   13.56    1.00 
   6  -2  -3   13.68    1.19 
   2   6  -3   13.83    0.96 
   2  -6   3   12.50    1.49 
   2   6  -3   15.21    1.45 
  -6  -2  -3   14.10    0.97 
  -6  -2  -3   14.03    0.96 
  -2  -6   3   15.19    1.47 
  -2   6  -3   13.74    1.13 
  -2   6  -3   13.04    1.12 
   2   6   3   11.08    1.48 
   2  -6  -3   13.45    0.93 
  -6  -2  -3   14.07    0.98 
  -6  -2  -3   13.68    1.02 
  -6   2   3   13.57    1.00 
  -2  -6   3   14.46    0.92 
  -2   6  -3   12.00    0.92 
   2  -6  -3   12.82    1.46 
  -6   2   3   13.04    0.99 
   2  -6  -3   13.85    0.94 
   6  -2   3   14.36    0.99 
   2  -6  -3   14.20    1.16 
   2  -6  -3   13.24    0.92 
  -6  -2  -3   14.48    1.30 
  -6   2   3   11.69    1.11 
   2   6   3   14.07    1.24 
  -6   2   3   12.96    1.05 
  -2   6  -3   14.36    1.11 
  -6  -2  -3   14.51    1.05 
  -2   6  -3   12.46    1.24 
  -2  -6   3   13.76    1.05 
  -2   6  -3   12.65    0.93 
   2   6   3   13.78    1.14 
  -6   2   3   13.76    1.24 
   6   2  -3   13.30    1.00 
   6   2  -3   13.70    1.24 
   6  -2   3   13.09    0.94 
   2  -6  -3   13.41    0.93 
  -6   2   3   13.13    1.05 
   6  -2   3   13.26    0.92 
  -2  -6   3   14.89    1.48 
   2  -6  -3   13.91    1.00 
  -6   2   3   13.19    0.99 
   6   2  -3   13.70    1.20 
   2  -6  -3   12.81    1.50 
   6   2  -3   13.73    1.09 
   6   2  -3   13.41    1.23 
   6  -2   3   11.92    1.81 
  -2   6  -3   13.77    1.08 
   6  -2   3   12.61    1.41 
  -6  -2  -3   14.36    1.22 
   6  -2   3   14.23    1.23 
  -2  -6   3   14.20    0.97 
   6   2  -3   13.38    1.06 
   2  -6  -3   13.94    0.95 
   6  -2   3   13.64    0.94 
  -6   2   3   11.87    1.06 
   2   6   3   11.73    1.30 
   2  -6  -3   13.76    1.03 
  -2   6  -3   12.50    0.96 
  -3   6   3    1.45    0.63 
   6  -3  -3    1.05    0.26 
  -6  -3   3    1.02    0.31 
  -3  -6  -3    1.56    0.27 
  -6   3  -3    1.96    0.43 
   3   6  -3    1.27    0.53 
   3  -6   3    1.63    0.22 
  -6   3  -3    1.41    0.58 
  -3  -6  -3    1.30    0.33 
   6  -3  -3    0.89    0.48 
  -3   6   3    1.47    0.48 
  -3  -6  -3    0.83    0.66 
   3  -6   3    1.73    0.34 
  -6   3  -3    1.90    0.33 
   3  -6   3    2.52    0.90 
  -3  -6  -3    1.24    0.24 
   6  -3  -3    1.34    0.72 
   6   3   3    1.14    0.62 
   3  -6   3    1.76    0.87 
   3   6  -3    1.20    0.48 
  -3  -6  -3    0.94    0.23 
  -3  -6  -3    1.32    0.37 
   6  -3  -3    2.66    1.05 
   6   3   3    1.52    0.31 
   3   6  -3    1.32    0.21 
  -6  -3   3    1.09    0.29 
   3  -6   3    1.82    0.48 
  -6  -3   3    0.99    0.59 
  -3   6   3    1.90    0.29 
  -6  -3   3    1.02    0.55 
  -6  -3   3    1.03    0.24 
   3   6  -3    1.43    0.22 
  -6  -3   3    1.24    0.36 
  -3   6   3    1.19    0.30 
  -6   3  -3    1.66    0.32 
  -6  -3   3    1.25    0.29 
  -6   3  -3    1.49    0.57 
   6  -3  -3    1.29    0.25 
  -3   6   3    1.79    0.32 
   3  -6   3    1.54    0.24 
   3  -6   3    1.80    0.27 
  -3   6   3    1.91    0.29 
   3   6  -3    1.95    0.58 
  -3  -6  -3    0.73    0.66 
   3   6  -3    1.86    0.43 
  -6  -3   3    1.06    0.22 
  -3   6   3    1.40    0.39 
   3   6  -3    1.59    0.40 
   3   6  -3    1.26    0.78 
   6   3   3    1.69    0.52 
   6  -3  -3    2.01    0.27 
  -6   3  -3    1.64    0.41 
  -3  -6  -3    1.14    0.32 
   6  -3  -3    1.21    0.26 
  -3   6   3    1.79    0.37 
  -6   3  -3    1.94    0.36 
  -6   3  -3    1.71    0.48 
  -6   3  -3    2.47    0.34 
  -6   3  -3    1.84    0.36 
   3  -6   3    1.59    0.26 
   6   3   3    1.39    0.32 
  -6   3   3    0.98    0.26 
   6  -3   3    2.01    0.31 
  -3  -6   3    1.49    0.27 
   3  -6  -3    1.16    0.80 
   3  -6  -3    1.84    0.48 
   3  -6  -3    1.60    0.26 
  -3  -6   3    1.46    0.74 
   3   6   3    1.61    0.60 
   6   3  -3    1.30    0.39 
  -6  -3  -3    1.45    0.34 
  -6  -3  -3    1.33    0.58 
   6   3  -3    1.39    0.55 
  -3   6  -3    1.50    0.37 
   3  -6  -3    1.57    0.33 
  -3   6  -3    1.40    0.28 
  -6   3   3    0.98    0.28 
  -6   3   3    1.19    0.33 
  -6  -3  -3    0.97    0.52 
   6  -3   3    1.80    0.23 
   6  -3   3    2.07    0.83 
  -6  -3  -3    1.62    0.28 
  -6   3   3    1.10    0.29 
  -3  -6   3    1.52    0.22 
   3   6   3    0.52    0.54 
  -3  -6   3    1.09    0.34 
   3   6   3    1.38    0.83 
  -3   6  -3    1.54    0.37 
  -3   6  -3    1.29    0.24 
   6   3  -3    0.86    0.53 
  -6   3   3    0.67    0.45 
  -6   3   3    0.83    0.59 
   6   3  -3    1.24    0.29 
  -6  -3  -3    1.71    0.28 
  -3   6  -3    1.83    0.60 
   6  -3   3    1.99    0.28 
  -6   3   3    0.72    0.38 
  -6  -3  -3    1.64    0.28 
   6  -3   3    1.56    0.53 
   3  -6  -3    1.62    0.26 
   6  -3   3    1.75    1.03 
   6   3  -3    1.25    0.25 
   3   6   3    1.49    0.38 
  -6   3   3    1.13    0.58 
   6  -3   3    1.95    0.31 
   6   3  -3    1.02    0.49 
  -6  -3  -3    1.47    0.33 
  -3   6  -3    1.54    0.25 
   6  -3   3    1.71    0.22 
   3  -6  -3    1.62    0.23 
  -3   6  -3    1.42    0.45 
   3  -6  -3    1.30    0.78 
  -3  -6   3    0.47    0.36 
  -6   3   3    1.08    0.32 
  -4   6   3    7.00    1.07 
  -4  -6  -3    8.40    0.83 
  -4  -6  -3    9.55    1.50 
   6  -4  -3    7.18    1.56 
  -6   4  -3    8.21    1.23 
   6  -4  -3    7.42    0.61 
  -6  -4   3    8.29    0.77 
   4  -6   3    8.19    0.62 
   6  -4  -3    7.34    1.29 
  -4   6   3    8.03    0.63 
   6  -4  -3    8.47    1.07 
  -4   6   3    7.58    0.73 
  -4  -6  -3    8.38    0.63 
   6   4   3    8.72    0.75 
   6  -4  -3    8.48    0.71 
  -4   6   3    9.02    0.87 
  -6  -4   3   10.22    0.80 
   4   6  -3    6.15    1.35 
  -4  -6  -3    9.25    0.76 
  -6  -4   3    8.31    0.65 
   6   4   3    7.66    1.44 
  -6   4  -3    6.92    0.66 
   6  -4  -3    7.91    0.65 
  -6  -4   3    7.78    0.75 
   6   4   3    8.23    0.73 
   4  -6   3    8.17    1.06 
  -6  -4   3    7.13    1.11 
  -6  -4   3    8.40    0.64 
   4   6  -3    8.36    1.17 
   6   4   3    8.75    1.17 
   4   6  -3    6.83    1.17 
  -4   6   3    6.77    0.69 
  -4   6   3    8.51    1.02 
  -4  -6  -3    9.09    0.72 
  -4  -6  -3    8.37    0.83 
   4  -6   3    9.09    1.42 
   6   4   3    8.58    1.05 
   6  -4  -3    8.37    0.65 
   4   6  -3    7.63    0.83 
  -6   4  -3    7.86    0.86 
  -4   6   3    7.37    0.77 
  -6   4  -3    7.79    0.69 
  -4  -6  -3    8.52    0.70 
   4  -6   3    7.64    0.62 
   4  -6   3    8.00    0.74 
  -6   4  -3    7.22    0.75 
  -6   4  -3    5.99    1.07 
  -4  -6  -3    8.02    0.67 
  -6   4  -3    8.17    0.70 
  -6   4  -3    8.00    1.00 
  -6   4  -3    7.64    0.87 
  -6   4  -3    7.54    0.97 
  -4  -6  -3    9.16    1.13 
  -6  -4   3    8.76    1.13 
  -4  -6  -3    9.52    0.85 
  -4   6   3    8.39    0.76 
   6   4  -3    8.00    1.23 
  -4   6  -3    8.79    1.22 
  -6  -4  -3    8.37    1.03 
  -4   6  -3    7.97    0.83 
  -4   6  -3    7.41    0.72 
   4   6   3    6.34    1.57 
  -6  -4  -3    8.51    0.80 
  -6   4   3    5.37    1.09 
   6  -4   3    7.83    0.67 
   6   4  -3    8.57    1.35 
   4  -6  -3    8.39    1.02 
  -6   4   3    7.56    0.65 
   6  -4   3    7.95    0.62 
  -6  -4  -3    8.46    0.68 
  -6   4   3    6.73    1.09 
   4  -6  -3    8.06    0.66 
   4   6   3    8.69    0.82 
   4   6   3    7.93    1.06 
   6  -4   3    8.49    1.39 
  -6  -4  -3    8.73    0.71 
  -4  -6   3    8.58    0.84 
  -6   4   3    7.41    0.87 
   4  -6  -3    7.98    1.40 
  -4  -6   3    7.96    0.68 
   6  -4   3    8.01    0.63 
  -4   6  -3    7.94    0.67 
   4  -6  -3    6.98    1.27 
   6  -4   3    7.45    0.96 
   6  -4   3    6.11    1.50 
  -4   6  -3    8.51    0.85 
  -4   6  -3    7.09    0.97 
   6   4  -3    8.25    0.74 
   6   4  -3    8.75    0.94 
  -4  -6   3    7.25    1.21 
  -6  -4  -3    8.83    0.78 
  -4  -6   3    8.65    0.63 
   4  -6  -3    8.15    0.68 
  -6   4   3    6.88    0.78 
  -6   4   3    8.39    1.05 
  -6  -4  -3    8.91    1.31
[truncated: 6,160,236 more chars]
